# Supplementary material for: (2E)-2-(2,4-Dichloro­phenyl­sulfon­yl)-3-(4-methyl­anilino)-3-(methyl­sulfan­yl)acrylonitrile
Source: Acta Crystallogr Sect E Struct Rep Online. 2008 May 3;64(Pt 6):o983–4. doi: 10.1107/S1600536808012531 (PMC2961619; doi:10.1107/S1600536808012531)
Supplement: Supplementary file 2 [file e-64-0o983-Isup2.hkl]

#
# h,k,l, Fc-squared, Fo-squared, sigma(Fo-squared) and status flag
#
data_I
_shelx_title 'mario1 in P2(1)/n'
_shelx_refln_list_code          4
_shelx_F_calc_maximum      184.44
_exptl_crystal_F_000       848.00
_reflns_d_resolution_high  0.7332
 
loop_
 _symmetry_equiv_pos_as_xyz
 'x, y, z'
 '-x+1/2, y+1/2, -z+1/2'
 '-x, -y, -z'
 'x-1/2, -y-1/2, z-1/2'
 
_cell_length_a    11.3975
_cell_length_b    14.8147
_cell_length_c    11.7215
_cell_angle_alpha  90.000
_cell_angle_beta  109.444
_cell_angle_gamma  90.000
 
_shelx_F_squared_multiplier     1.000
 
loop_
 _refln_index_h
 _refln_index_k
 _refln_index_l
 _refln_F_squared_calc
 _refln_F_squared_meas
 _refln_F_squared_sigma
 _refln_observed_status
   2   0   0     6202.07     6561.09    180.72 o
   4   0   0    23538.89    22339.88    413.14 o
   6   0   0     5599.81     6012.90     69.70 o
   8   0   0      269.71      228.91      8.79 o
  10   0   0       61.18       56.79      5.65 o
  12   0   0       68.20       88.20      7.32 o
   1   1   0     5763.38     5856.39     49.43 o
   2   1   0       16.21       32.32      1.03 o
   3   1   0     5886.22     6017.71     56.36 o
   4   1   0      529.97      575.69      6.71 o
   5   1   0     2158.40     2240.26     22.43 o
   6   1   0       11.43       15.73      1.26 o
   7   1   0      158.01      146.25      6.49 o
   8   1   0      303.74      305.37     11.24 o
   9   1   0        0.76       -0.46      1.93 o
  10   1   0       19.05       16.95      2.88 o
  11   1   0        0.10        0.96      2.61 o
  12   1   0       19.26       15.52      3.24 o
  13   1   0      177.86      164.39      7.56 o
   0   2   0    24397.65    20710.15    342.26 o
   1   2   0     2428.69     2632.25     19.18 o
   2   2   0     2961.95     3109.81     25.56 o
   3   2   0       95.87      112.58      2.15 o
   4   2   0     2209.40     2253.25     22.31 o
   5   2   0      480.24      508.87      6.56 o
   6   2   0       87.69       74.12      2.27 o
   7   2   0      231.17      171.51      3.62 o
   8   2   0        1.16        4.47      1.94 o
   9   2   0      148.25      149.49      5.78 o
  10   2   0      218.23      190.06      9.22 o
  11   2   0      228.42      201.53      7.13 o
  12   2   0        2.47        2.09      2.74 o
  13   2   0        2.72        1.79      2.87 o
   1   3   0     1981.61     2175.19     16.00 o
   2   3   0     4193.83     4302.38     33.76 o
   3   3   0      678.56      683.50      6.43 o
   4   3   0     1125.62     1209.05     10.88 o
   5   3   0        5.83        9.29      1.22 o
   6   3   0     4250.48     4496.67     43.70 o
   7   3   0       91.62       84.30      4.57 o
   8   3   0     1589.48     1595.95     22.67 o
   9   3   0       58.18       52.32      3.49 o
  10   3   0      189.72      157.05      5.95 o
  11   3   0      131.82      125.45      5.69 o
  12   3   0       46.12       42.98      4.22 o
  13   3   0       23.02       21.20      3.85 o
   0   4   0    13263.36    13615.68    154.26 o
   1   4   0     1762.04     1836.19     12.49 o
   2   4   0     1902.19     2157.46     16.12 o
   3   4   0      537.49      513.16      4.68 o
   4   4   0      365.06      326.35      3.48 o
   5   4   0       73.65       67.85      2.52 o
   6   4   0     4604.54     5091.08     49.25 o
   7   4   0     1636.87     1575.66     17.41 o
   8   4   0     1500.70     1452.38     21.03 o
   9   4   0      227.97      222.62      9.92 o
  10   4   0      931.63      911.32     16.07 o
  11   4   0       20.54       13.29      3.25 o
  12   4   0       14.77       15.99      4.02 o
  13   4   0       29.12       30.49      4.17 o
   1   5   0      205.58      209.67      2.11 o
   2   5   0      203.27      141.18      2.36 o
   3   5   0      395.18      446.50      4.35 o
   4   5   0      133.25      142.09      3.15 o
   5   5   0      168.63      154.83      3.61 o
   6   5   0     2925.62     2965.61     25.73 o
   7   5   0      110.42       97.15      3.11 o
   8   5   0     1117.75     1140.98     13.85 o
   9   5   0      132.89      114.94      7.61 o
  10   5   0      271.72      255.43      7.47 o
  11   5   0       24.83       27.05      5.23 o
  12   5   0      160.08      155.38     10.00 o
  13   5   0        6.27        6.55      2.59 o
   0   6   0     4180.44     4313.07     49.44 o
   1   6   0        2.70        6.26      0.59 o
   2   6   0       75.78       72.76      2.93 o
   3   6   0      221.29      187.98      2.58 o
   4   6   0      320.57      280.60      3.83 o
   5   6   0      789.70      821.59      7.48 o
   6   6   0      538.69      517.32      6.42 o
   7   6   0       36.06       35.15      2.88 o
   8   6   0      202.83      196.21      4.00 o
   9   6   0      188.25      187.64      6.07 o
  10   6   0      200.44      188.12      5.32 o
  11   6   0       83.07       87.13      4.12 o
  12   6   0        8.77        8.64      3.07 o
  13   6   0       24.59       26.20      3.93 o
   1   7   0       32.69       32.40      1.00 o
   2   7   0     2780.79     3069.30     22.97 o
   3   7   0      115.12      103.42      1.95 o
   4   7   0     1234.55     1325.36     11.06 o
   5   7   0        0.14       -0.10      0.73 o
   6   7   0      166.74      158.67      3.29 o
   7   7   0       27.91       30.35      1.89 o
   8   7   0       78.24       80.76      4.87 o
   9   7   0        0.60       -1.77      1.77 o
  10   7   0       89.29       89.66      4.76 o
  11   7   0        4.73        2.85      2.36 o
  12   7   0       42.08       38.40      3.39 o
  13   7   0       48.94       46.23      3.89 o
   0   8   0      122.13      121.50      3.75 o
   1   8   0        0.45        2.65      0.80 o
   2   8   0      366.43      401.29      4.19 o
   3   8   0      203.04      219.13      2.96 o
   4   8   0      182.52      206.10      2.99 o
   5   8   0        6.44        8.76      1.10 o
   6   8   0       25.75       22.32      1.69 o
   7   8   0        5.69        3.29      2.57 o
   8   8   0      403.16      418.38      6.28 o
   9   8   0        3.44        6.52      2.00 o
  10   8   0        2.93        1.81      4.05 o
  11   8   0       29.12       32.95      3.16 o
  12   8   0        0.03       -3.23      3.23 o
  13   8   0        0.03       -4.41      6.66 o
   1   9   0        0.26        4.14      0.82 o
   2   9   0     5090.64     5260.69     38.67 o
   3   9   0      426.90      407.50      4.49 o
   4   9   0      260.71      270.75      4.52 o
   5   9   0      499.20      504.80      6.38 o
   6   9   0      558.62      529.45      7.85 o
   7   9   0      274.57      276.69      8.41 o
   8   9   0      291.12      299.14      5.30 o
   9   9   0        0.00       -0.53      1.45 o
  10   9   0       25.55       21.07      2.68 o
  11   9   0       20.73       22.18      3.75 o
  12   9   0        2.14        0.65      2.83 o
  13   9   0        3.19       -4.36      7.35 o
   0  10   0       37.55       43.48      7.31 o
   1  10   0     1036.55      986.08     19.55 o
   2  10   0      185.32      177.46      4.84 o
   3  10   0       35.22       26.22      1.95 o
   4  10   0       47.19       38.03      4.51 o
   5  10   0     1240.48     1185.08     17.67 o
   6  10   0        0.08        1.06      2.10 o
   7  10   0       14.03       16.19      2.05 o
   8  10   0       64.23       46.90      2.85 o
   9  10   0       68.68       66.58      4.21 o
  10  10   0       49.35       54.13      5.98 o
  11  10   0        4.30        7.26      4.63 o
  12  10   0        1.94        0.00      4.27 o
   1  11   0      111.62       90.12      3.21 o
   2  11   0      570.81      557.60      8.27 o
   3  11   0      799.86      794.02     10.60 o
   4  11   0      709.05      677.69      9.54 o
   5  11   0      676.84      681.49     17.04 o
   6  11   0      169.41      166.26      5.73 o
   7  11   0       14.78       13.58      2.72 o
   8  11   0        3.02        0.70      2.20 o
   9  11   0       59.08       75.70      4.44 o
  10  11   0        0.03       -0.06      4.03 o
  11  11   0        1.82        0.60      4.18 o
  12  11   0        0.03        1.91      4.87 o
   0  12   0      111.76       94.80      4.31 o
   1  12   0        0.04       -1.04      1.30 o
   2  12   0       12.20       13.63      2.21 o
   3  12   0        2.69        1.81      1.52 o
   4  12   0       96.39       85.92      6.74 o
   5  12   0       40.13       35.11      3.38 o
   6  12   0       32.13       41.72      3.60 o
   7  12   0        5.80        7.06      2.53 o
   8  12   0      140.94      139.24      9.15 o
   9  12   0       85.66       75.68     13.93 o
  10  12   0        7.39       11.48      4.90 o
  11  12   0        0.22       -4.15      4.15 o
   1  13   0       26.33       17.81      2.03 o
   2  13   0       87.17       82.45      3.50 o
   3  13   0      108.08       79.24      3.33 o
   4  13   0      221.20      221.71      5.31 o
   5  13   0      120.10      127.00      5.43 o
   6  13   0       32.89       20.05      3.26 o
   7  13   0        3.47        1.39      2.52 o
   8  13   0       31.49       34.35      3.68 o
   9  13   0        3.04        7.86      4.53 o
  10  13   0        6.44        1.79      4.24 o
   0  14   0      159.57      164.02      6.03 o
   1  14   0      185.31      174.87      4.28 o
   2  14   0       51.92       45.92      2.92 o
   3  14   0        6.84        2.75      2.62 o
   4  14   0       37.54       41.42      3.77 o
   5  14   0       75.09       65.46      4.47 o
   6  14   0       11.38        7.88      2.80 o
   7  14   0        0.07        1.44      2.64 o
   8  14   0       50.27       62.48      4.61 o
   9  14   0        1.80       -0.08      3.26 o
   1  15   0       97.87       94.36      3.89 o
   2  15   0      493.30      497.11      8.78 o
   3  15   0       42.63       47.69      3.07 o
   4  15   0      160.03      148.75      6.04 o
   5  15   0       55.88       47.42      4.19 o
   6  15   0       16.08       13.53      3.03 o
   7  15   0       20.95       29.32      3.77 o
   8  15   0       17.34       16.06      3.55 o
   9  15   0        2.27       -1.61      2.76 o
   0  16   0       23.75       17.22      3.27 o
   1  16   0      274.83      252.08      7.74 o
   2  16   0        0.41        0.62      1.97 o
   3  16   0        5.74        4.70      2.93 o
   4  16   0       31.56       40.31      4.87 o
   5  16   0       39.62       32.33      3.84 o
   6  16   0        2.54        1.63      2.71 o
   7  16   0        6.42       -2.60      3.66 o
   8  16   0       20.30       33.15      5.65 o
   1  17   0       33.73       38.96      3.78 o
   2  17   0        9.00        2.84      2.10 o
   3  17   0        0.01        1.19      1.91 o
   4  17   0        9.11       13.14      3.05 o
   5  17   0        0.90        1.26      3.21 o
   6  17   0        0.75       -0.16      4.47 o
   0  18   0       90.56       88.00      5.66 o
   1  18   0       13.31       18.54      2.81 o
   2  18   0        4.32        1.20      2.17 o
   3  18   0        9.87        2.95      2.89 o
   4  18   0       13.62       17.08      3.57 o
   1  19   0        2.27        4.07      2.42 o
   2  19   0        1.43       -2.13      2.13 o
 -13   0   1      153.80      142.92      9.44 o
 -11   0   1      414.39      354.83     13.12 o
  -9   0   1     1449.09     1267.60     27.41 o
  -7   0   1     1022.12     1093.04     14.69 o
  -5   0   1    11679.17    12486.88    142.43 o
  -3   0   1       22.92       21.98      1.45 o
  -1   0   1      997.63     1081.31     13.41 o
   1   0   1        0.56       -1.27      1.27 o
   3   0   1      106.25      117.91      2.24 o
   5   0   1      248.29      343.10      6.07 o
   7   0   1        6.54       12.91      2.75 o
   9   0   1      366.04      420.28     13.27 o
  11   0   1      465.21      431.82     14.70 o
  13   0   1       69.22       45.22      6.43 o
 -14   1   1       53.09       57.45      5.36 o
 -13   1   1       32.60       30.45      4.17 o
 -12   1   1       28.93       25.79      3.75 o
 -11   1   1       15.50       14.38      3.06 o
 -10   1   1       76.85       82.54      4.61 o
  -9   1   1      201.57      189.98      6.06 o
  -8   1   1      205.01      213.95      5.93 o
  -7   1   1      286.15      265.16      4.43 o
  -6   1   1      282.28      275.47      3.45 o
  -5   1   1      986.95     1060.45      9.75 o
  -4   1   1     1011.73     1126.18     10.03 o
  -3   1   1     5214.07     5524.17     44.80 o
  -2   1   1     2629.99     2814.20     20.33 o
  -1   1   1      811.31      955.54      6.02 o
   0   1   1     4527.78     4778.32     55.17 o
   1   1   1      272.70      283.18      3.26 o
   2   1   1     4672.65     4961.08     35.87 o
   3   1   1      107.20      119.17      2.12 o
   4   1   1     7344.42     7547.33     70.77 o
   5   1   1        4.71        6.93      1.01 o
   6   1   1       14.00       10.76      1.13 o
   7   1   1        8.79       10.46      1.85 o
   8   1   1     2426.93     2379.69     44.86 o
   9   1   1      315.66      296.90      7.59 o
  10   1   1       13.64       16.58      2.88 o
  11   1   1      109.30      111.60      5.52 o
  12   1   1        3.98        3.21      2.65 o
  13   1   1       15.10       12.71      3.43 o
 -14   2   1       80.10       72.66      5.69 o
 -13   2   1       15.50       14.46      3.67 o
 -12   2   1      248.92      267.72     19.02 o
 -11   2   1      183.89      165.78      6.35 o
 -10   2   1      101.73       87.78      4.72 o
  -9   2   1      856.21      827.41     14.36 o
  -8   2   1     4007.52     3949.59     49.21 o
  -7   2   1       50.27       38.41      1.89 o
  -6   2   1     1053.71     1129.78      9.08 o
  -5   2   1      400.42      410.14      3.80 o
  -4   2   1     2020.02     2105.18     15.66 o
  -3   2   1     7779.84     8313.85     59.13 o
  -2   2   1    17762.48    16671.30    174.00 o
  -1   2   1     1491.78     1684.07     11.34 o
   0   2   1     7585.77     7813.66     72.16 o
   1   2   1        0.70        0.38      0.47 o
   2   2   1      788.70      729.78      6.66 o
   3   2   1     1690.46     1858.21     18.45 o
   4   2   1        6.62       16.05      1.18 o
   5   2   1     1416.37     1533.77     16.15 o
   6   2   1     4424.85     4620.01     45.91 o
   7   2   1      211.90      190.92      5.27 o
   8   2   1      109.93       91.60      6.43 o
   9   2   1       27.28       26.42      2.93 o
  10   2   1      551.90      515.46     11.11 o
  11   2   1       21.06       20.82      3.87 o
  12   2   1      162.12      169.14      6.92 o
  13   2   1       12.69       11.89      3.49 o
 -14   3   1       14.15       13.54      3.74 o
 -13   3   1       66.79       67.94      5.87 o
 -12   3   1        5.56        6.47      3.06 o
 -11   3   1        0.04       -2.23      2.23 o
 -10   3   1       79.16       66.66      4.17 o
  -9   3   1      443.15      419.39      9.20 o
  -8   3   1      158.41      150.62      4.80 o
  -7   3   1        6.67       11.79      2.34 o
  -6   3   1       20.54       14.39      1.28 o
  -5   3   1     4324.53     4400.81     39.63 o
  -4   3   1       29.73       29.48      0.95 o
  -3   3   1     5423.34     5549.88     39.96 o
  -2   3   1     1358.89     1503.43     11.37 o
  -1   3   1     1007.21      993.61      7.05 o
   0   3   1     4108.69     4058.30     39.55 o
   1   3   1    15416.32    15196.50    123.47 o
   2   3   1     3688.72     4273.40     48.70 o
   3   3   1      657.74      753.95      7.06 o
   4   3   1     2108.82     2171.30     21.83 o
   5   3   1      124.24      145.03      3.05 o
   6   3   1      113.16      122.19      2.99 o
   7   3   1      142.79      115.94      6.95 o
   8   3   1        9.80        4.93      1.89 o
   9   3   1        0.53        2.07      2.21 o
  10   3   1        2.48        1.48      2.32 o
  11   3   1      269.70      235.98     13.90 o
  12   3   1        0.30       -2.04      2.42 o
  13   3   1       37.50       34.52      5.84 o
 -14   4   1       43.31       35.43      4.86 o
 -13   4   1       90.37       87.84      5.58 o
 -12   4   1        2.84        2.00      5.72 o
 -11   4   1       24.45       22.04      3.29 o
 -10   4   1        1.25       -0.99      2.25 o
  -9   4   1       50.88       58.44      3.84 o
  -8   4   1     1195.25     1099.53     13.36 o
  -7   4   1       68.02       84.94      3.14 o
  -6   4   1     1353.87     1423.81     13.42 o
  -5   4   1       81.58       83.14      3.74 o
  -4   4   1      309.74      254.37      2.95 o
  -3   4   1     1510.57     1672.86     12.86 o
  -2   4   1     1835.42     1823.21     13.75 o
  -1   4   1      801.16      855.21      6.27 o
   0   4   1     1107.73     1125.14      9.84 o
   1   4   1    27012.18    25118.92    202.41 o
   2   4   1      722.76      904.05      7.37 o
   3   4   1       97.39       79.36      1.86 o
   4   4   1     1103.22     1271.54     11.50 o
   5   4   1     1311.78     1398.27     15.14 o
   6   4   1      236.68      228.75      7.05 o
   7   4   1     1230.77     1192.41     13.88 o
   8   4   1      123.13      120.16      4.60 o
   9   4   1        2.13        3.29      2.20 o
  10   4   1      628.99      596.06     12.13 o
  11   4   1      125.23      116.38      5.44 o
  12   4   1       52.48       48.72      4.47 o
  13   4   1        3.98        5.69      3.11 o
 -13   5   1        2.44        3.49      3.07 o
 -12   5   1        0.12       -0.12      2.21 o
 -11   5   1       17.75       18.76      3.91 o
 -10   5   1      257.05      251.30      5.89 o
  -9   5   1      166.29      170.87      4.60 o
  -8   5   1      215.35      207.48      4.00 o
  -7   5   1       20.94       26.30      1.67 o
  -6   5   1      964.52      996.14      9.72 o
  -5   5   1      296.69      299.42      3.56 o
  -4   5   1        0.03       -0.51      0.74 o
  -3   5   1      684.05      629.73      5.64 o
  -2   5   1      986.81     1031.15      7.56 o
  -1   5   1     2446.16     2642.53     17.88 o
   0   5   1      526.64      516.15      5.32 o
   1   5   1     1511.94     1503.55     12.97 o
   2   5   1      886.00      912.52      7.58 o
   3   5   1     9948.21    10419.79     74.42 o
   5   5   1     3338.78     3591.06     26.95 o
   6   5   1      144.38      136.68      3.34 o
   7   5   1       71.56       76.24      2.80 o
   8   5   1      181.61      179.76      5.71 o
   9   5   1      114.22      114.25      4.88 o
  10   5   1        2.19       -1.15      2.31 o
  11   5   1      138.34      136.19     11.19 o
  12   5   1        4.89        4.35      2.92 o
  13   5   1       37.73       34.71      4.36 o
 -13   6   1       37.92       32.07      4.27 o
 -12   6   1       40.27       42.72      3.34 o
 -11   6   1      195.48      196.98      5.58 o
 -10   6   1       19.05       17.45      2.45 o
  -9   6   1       26.16       28.03      2.54 o
  -8   6   1        2.79        2.06      1.92 o
  -7   6   1      204.28      202.50      5.44 o
  -6   6   1      104.75      111.36      2.67 o
  -5   6   1       94.53      114.89      2.11 o
  -4   6   1      258.21      252.86      3.15 o
  -3   6   1       10.53       14.02      0.99 o
  -2   6   1      125.45      180.33      2.16 o
  -1   6   1       35.36       21.22      1.01 o
   0   6   1     3615.29     3914.94     31.93 o
   1   6   1      287.13      292.95      5.26 o
   2   6   1      946.39     1015.59      8.46 o
   3   6   1       59.02       52.88      1.46 o
   4   6   1      407.58      344.93      3.89 o
   5   6   1        1.09        5.75      1.07 o
   6   6   1     1910.36     1996.33     18.37 o
   7   6   1      261.83      250.91      4.43 o
   8   6   1       86.03       86.69      2.81 o
   9   6   1      101.36      100.20      3.86 o
  10   6   1        3.94        4.92      2.07 o
  11   6   1       14.75       18.28      4.54 o
  12   6   1       39.38       41.15      3.51 o
  13   6   1       71.84       78.66      4.57 o
 -13   7   1       52.30       56.74      5.04 o
 -12   7   1       37.75       33.17      3.69 o
 -11   7   1      102.30       96.49      4.26 o
 -10   7   1      345.00      335.01      6.90 o
  -9   7   1       36.92       38.39      2.29 o
  -8   7   1       33.06       27.47      1.96 o
  -7   7   1      484.33      467.61      8.72 o
  -6   7   1      730.01      717.89      8.11 o
  -5   7   1       68.46       78.56      1.87 o
  -4   7   1       43.32       69.78      1.69 o
  -3   7   1      148.82      161.89      2.40 o
  -2   7   1     3204.89     3255.55     24.23 o
  -1   7   1     1431.29     1618.98     12.84 o
   0   7   1      280.02      234.08      3.88 o
   1   7   1        3.44        2.25      0.73 o
   2   7   1      253.80      227.48      2.86 o
   3   7   1      530.32      518.50      9.76 o
   4   7   1      934.67      894.72      8.06 o
   5   7   1      603.35      564.43      9.41 o
   6   7   1      199.96      180.20      3.58 o
   7   7   1      344.49      328.64     11.31 o
   8   7   1      761.00      722.31      8.88 o
   9   7   1        0.40       -1.74      1.74 o
  10   7   1        6.24        3.86      2.25 o
  11   7   1       35.12       35.46      3.24 o
  12   7   1       34.27       34.35      3.77 o
  13   7   1       32.85       34.40      4.55 o
 -13   8   1       26.43       30.15      4.46 o
 -12   8   1        2.77        3.10      2.39 o
 -11   8   1      179.44      195.18      5.74 o
 -10   8   1        8.07        9.69      2.36 o
  -9   8   1       14.84       17.97      1.96 o
  -8   8   1       19.31       17.68      1.82 o
  -7   8   1      958.24      917.07     10.16 o
  -6   8   1      156.85      148.41      8.17 o
  -5   8   1       53.07       65.74      1.81 o
  -4   8   1        3.25        3.94      0.81 o
  -3   8   1      255.22      235.81      3.15 o
  -2   8   1      230.33      296.88      3.41 o
  -1   8   1      168.27      174.29      3.24 o
   0   8   1     1441.36     1486.85     13.74 o
   1   8   1     2335.21     2388.76     20.57 o
   2   8   1      641.23      619.69      5.85 o
   3   8   1     1379.97     1484.11     12.20 o
   4   8   1      198.86      173.80      2.76 o
   5   8   1      369.24      338.31      4.90 o
   6   8   1      577.18      554.92      7.25 o
   7   8   1      525.36      506.31     16.65 o
   8   8   1        1.36        1.56      1.50 o
   9   8   1        0.01        0.89      1.75 o
  10   8   1       71.43       62.87      3.52 o
  11   8   1       13.06       10.85      2.57 o
  12   8   1        0.24       -2.32      2.32 o
  13   8   1       26.60       32.16      6.90 o
 -13   9   1       69.80       70.98      5.58 o
 -12   9   1       52.95       58.33      4.35 o
 -11   9   1      148.98      178.20      5.52 o
 -10   9   1        2.90        3.45      2.17 o
  -9   9   1       29.91       31.31      2.31 o
  -8   9   1      106.93      115.87      3.35 o
  -7   9   1     1406.62     1476.72     19.92 o
  -6   9   1       33.87       27.04      1.96 o
  -5   9   1      139.67      122.07      2.46 o
  -4   9   1       74.28       85.09      2.99 o
  -3   9   1       45.00       44.70      1.77 o
  -2   9   1      522.39      520.77      5.45 o
  -1   9   1        4.55        4.19      1.15 o
   0   9   1       11.06        3.12      1.11 o
   1   9   1     1334.96     1395.29     15.45 o
   2   9   1      128.01      126.96      2.62 o
   3   9   1        3.70        5.53      0.89 o
   4   9   1      530.47      513.85      5.55 o
   5   9   1     1042.22     1061.06     11.04 o
   6   9   1        6.33       12.20      1.65 o
   7   9   1        5.03        7.45      1.68 o
   8   9   1        2.90        1.74      1.44 o
   9   9   1       41.00       47.00      3.14 o
  10   9   1       31.63       18.87      3.69 o
  11   9   1        0.22       -2.31      2.31 o
  12   9   1        0.01        2.74      3.01 o
 -12  10   1        6.02       -0.42      4.06 o
 -11  10   1       61.39       65.45      6.49 o
 -10  10   1       18.46       18.38      4.60 o
  -9  10   1       19.54       24.76      3.03 o
  -8  10   1        1.20        0.34      2.34 o
  -7  10   1       45.51       41.46      2.64 o
  -6  10   1      429.97      404.58      6.87 o
  -5  10   1       12.58       10.43      1.37 o
  -4  10   1       23.15       29.04      1.62 o
  -3  10   1      108.85      112.80      3.28 o
  -2  10   1       58.18       61.69      3.03 o
  -1  10   1     1118.34     1152.24     15.06 o
   0  10   1      149.51      147.29      3.29 o
   1  10   1      580.07      479.63     17.57 o
   2  10   1      153.63      147.00      2.95 o
   3  10   1       10.70       13.74      2.73 o
   4  10   1      269.43      274.83      4.45 o
   5  10   1      680.99      662.56     14.89 o
   6  10   1        3.67        2.85      1.95 o
   7  10   1      216.17      211.58      9.05 o
   8  10   1       35.51       35.97      3.60 o
   9  10   1       26.60       28.07      3.32 o
  10  10   1        2.74       -0.96      4.74 o
  11  10   1        0.29        0.99      4.21 o
 -12  11   1       34.42       35.48      6.28 o
 -11  11   1       24.45       29.59      5.65 o
 -10  11   1       19.67       21.01      5.32 o
  -9  11   1       26.44       22.69      3.99 o
  -8  11   1       17.10       21.85      3.04 o
  -7  11   1       99.24       99.17      7.37 o
  -6  11   1      316.95      315.75      7.78 o
  -5  11   1      154.99      139.67      3.94 o
  -4  11   1      162.67      152.80      4.07 o
  -3  11   1       23.87       23.01      2.00 o
  -2  11   1       60.00       70.75      2.52 o
  -1  11   1        0.00       -1.19      1.19 o
   0  11   1       79.17       77.14      2.65 o
   1  11   1        6.49        5.70      1.54 o
   2  11   1        6.00        5.32      1.55 o
   3  11   1      178.96      170.44      4.28 o
   4  11   1        9.74        8.88      1.75 o
   5  11   1      106.69      121.37      7.22 o
   6  11   1      285.31      238.57      8.46 o
   7  11   1       36.88       43.31      3.63 o
   8  11   1      150.68      157.83      6.03 o
   9  11   1        1.89       -1.09      5.22 o
  10  11   1        0.02       -0.60      3.74 o
  11  11   1        1.52        0.12      4.33 o
 -11  12   1        3.71        3.65      4.72 o
 -10  12   1        2.18        4.39      4.33 o
  -9  12   1       56.83       54.35      9.37 o
  -8  12   1        5.21        8.11      2.74 o
  -7  12   1      786.34      788.05     14.24 o
  -6  12   1      233.40      241.48      7.15 o
  -5  12   1       78.00       78.83      4.39 o
  -4  12   1        1.28        1.83      1.79 o
  -3  12   1       64.23       61.84      2.91 o
  -2  12   1       86.23       76.62      3.14 o
  -1  12   1      513.71      480.64      6.76 o
   0  12   1        5.28        5.21      1.51 o
   1  12   1        3.03        4.56      1.68 o
   2  12   1        0.00        0.34      1.82 o
   3  12   1      317.33      289.75      6.58 o
   4  12   1       96.05      104.85      6.25 o
   5  12   1      287.09      267.33      7.44 o
   6  12   1       18.01       16.31      3.03 o
   7  12   1        6.94       14.83      2.89 o
   8  12   1       51.47       57.51      4.23 o
   9  12   1       62.19       70.90      6.75 o
  10  12   1       11.79       10.49      5.14 o
 -11  13   1        7.74        0.21      4.69 o
 -10  13   1       35.82       40.11      7.11 o
  -9  13   1       96.77       91.69      5.22 o
  -8  13   1       24.19       28.15      4.60 o
  -7  13   1        0.32       -3.15      3.15 o
  -6  13   1      418.60      394.75     21.52 o
  -5  13   1      557.73      535.58     11.13 o
  -4  13   1      294.88      259.93      6.29 o
  -3  13   1      200.94      179.67      6.39 o
  -2  13   1        6.48        9.90      1.83 o
  -1  13   1     1227.81     1225.61     13.24 o
   0  13   1      560.34      536.98      7.50 o
   1  13   1        3.87        1.34      1.72 o
   2  13   1      106.17       93.67      3.66 o
   3  13   1      329.73      334.35      8.46 o
   4  13   1       47.20       41.97      5.90 o
   5  13   1       19.58       27.22      3.30 o
   6  13   1       40.00       44.71      3.73 o
   7  13   1       20.29       20.82      5.17 o
   8  13   1       77.74       92.40      6.23 o
   9  13   1       79.89       99.82      5.49 o
  10  13   1        0.46       -2.69      4.42 o
 -10  14   1        8.81        8.41      3.20 o
  -9  14   1       50.37       43.83      5.48 o
  -8  14   1       14.85       23.37      4.30 o
  -7  14   1       65.00       56.90      5.05 o
  -6  14   1        0.15       -1.61      2.34 o
  -5  14   1      103.32      105.42      5.39 o
  -4  14   1      238.58      223.52      5.50 o
  -3  14   1       13.63        7.48      1.96 o
  -2  14   1      638.64      598.19      9.68 o
  -1  14   1       32.09       30.17      3.15 o
   0  14   1       14.21       15.28      2.04 o
   1  14   1       25.42       35.75      3.31 o
   2  14   1       21.09       24.41      2.53 o
   3  14   1        3.50        2.89      1.90 o
   4  14   1        0.70        3.13      2.50 o
   5  14   1       24.04       19.24      2.99 o
   6  14   1       16.20       14.30      3.04 o
   7  14   1        0.16       -0.20      2.48 o
   8  14   1       34.47       44.78      7.16 o
   9  14   1       42.24       52.43      4.52 o
 -10  15   1        3.72       -0.69      4.03 o
  -9  15   1        2.67        1.75      2.91 o
  -8  15   1       44.46       53.30      5.62 o
  -7  15   1       38.92       47.69      8.13 o
  -6  15   1        5.24        3.40      3.84 o
  -5  15   1        2.28        1.59      2.54 o
  -4  15   1       31.05       39.86      2.93 o
  -3  15   1        0.58       -0.86      1.84 o
  -2  15   1       99.04       92.35      4.03 o
  -1  15   1        0.84        1.42      1.66 o
   0  15   1        0.50        0.41      1.77 o
   1  15   1        1.05       -1.78      1.78 o
   2  15   1       37.80       28.49      2.74 o
   3  15   1        0.03       -1.47      1.62 o
   4  15   1       27.55       21.62      3.32 o
   5  15   1        1.45        4.73      2.76 o
   6  15   1        0.14       -1.40      2.39 o
   7  15   1       17.96       12.97      3.07 o
   8  15   1        2.23        6.27      3.14 o
   9  15   1       12.84       10.07      4.39 o
  -8  16   1        0.02       -1.13      2.64 o
  -7  16   1        2.13       -1.04      2.54 o
  -6  16   1        6.27        4.15      2.63 o
  -5  16   1       13.31       12.51      3.17 o
  -4  16   1        0.02        3.99      3.15 o
  -3  16   1        0.37       -0.96      1.85 o
  -2  16   1       11.21        7.98      2.29 o
  -1  16   1       76.57       79.63      3.38 o
   0  16   1      149.77      154.27      4.48 o
   1  16   1       30.05       29.47      2.84 o
   2  16   1       66.01       74.20      4.05 o
   3  16   1       11.33       13.02      2.95 o
   4  16   1        0.00        0.38      2.29 o
   5  16   1       10.18        9.53      2.91 o
   6  16   1       49.99       52.04      4.54 o
   7  16   1        9.39        4.44      2.90 o
   8  16   1       17.90       12.82      4.78 o
  -7  17   1        2.63       11.05      3.47 o
  -6  17   1       27.21       18.23      3.58 o
  -5  17   1        8.62        5.11      5.53 o
  -4  17   1        6.69        4.67      3.23 o
  -3  17   1        1.70        1.44      2.00 o
  -2  17   1        1.54        1.84      2.04 o
  -1  17   1       44.85       45.80      2.89 o
   0  17   1       18.77       15.08      2.56 o
   1  17   1       15.79       16.75      2.68 o
   2  17   1        0.07        1.82      2.04 o
   3  17   1       70.49       63.65      4.81 o
   4  17   1        0.35        0.63      2.37 o
   5  17   1       46.77       49.17      4.58 o
   6  17   1        5.33        3.48      3.14 o
  -5  18   1        2.90       10.85      5.80 o
  -4  18   1        6.54        9.88      3.31 o
  -3  18   1        1.24       -2.08      2.08 o
  -2  18   1       15.27       19.61      2.79 o
  -1  18   1        5.36        3.22      2.28 o
   0  18   1       21.10       28.45      3.21 o
   1  18   1        0.31       -1.78      2.03 o
   2  18   1       42.20       49.94      3.58 o
   3  18   1        1.73       -1.07      2.80 o
   4  18   1        2.01       -0.92      2.88 o
  -2  19   1        7.21        7.00      3.03 o
  -1  19   1       56.38       62.77      4.92 o
   0  19   1       10.17       10.72      3.10 o
   1  19   1        2.23        3.55      2.40 o
 -14   0   2       27.53       21.46      5.89 o
 -12   0   2       60.82       68.02      6.90 o
 -10   0   2      852.67      877.00     21.97 o
  -8   0   2       12.73       14.85      3.20 o
  -6   0   2    15200.85    16643.75    189.85 o
  -4   0   2     9100.80     9504.57    108.19 o
  -2   0   2    34018.83    29676.21    343.41 o
   0   0   2      828.37      860.53     15.09 o
   2   0   2     6551.27     6821.51     61.87 o
   4   0   2     1738.74     1818.69     22.31 o
   6   0   2     1884.59     1802.47     34.28 o
   8   0   2     6767.66     6690.76    113.90 o
  10   0   2        9.89       14.41      3.83 o
  12   0   2      271.12      249.71     11.87 o
 -14   1   2        0.08       -3.18      3.18 o
 -13   1   2      180.73      185.83      7.53 o
 -12   1   2        0.02       -0.91      2.82 o
 -11   1   2      831.81      794.97     26.21 o
 -10   1   2       50.35       59.39      4.08 o
  -9   1   2        4.20        4.10      2.32 o
  -8   1   2       68.01       64.87      2.39 o
  -7   1   2     2752.32     2622.98     22.78 o
  -6   1   2      213.24      219.35      3.18 o
  -5   1   2     3646.95     3860.95     32.10 o
  -4   1   2      572.60      632.15      6.21 o
  -3   1   2     4039.25     4297.06     31.05 o
  -2   1   2      137.92      122.32      1.46 o
  -1   1   2     8150.64     8337.20     54.02 o
   0   1   2     3138.72     3369.19     30.91 o
   1   1   2     7587.48     8445.02     76.26 o
   2   1   2      412.61      518.93      4.41 o
   3   1   2       45.33       34.24      0.81 o
   4   1   2     1687.38     1912.18     17.99 o
   5   1   2     2407.07     2574.89     21.95 o
   6   1   2      168.10      178.54      3.42 o
   7   1   2      105.82      124.07      4.48 o
   8   1   2      370.92      404.91     12.69 o
   9   1   2       63.58       59.75      3.80 o
  10   1   2        6.03        2.68      2.04 o
  11   1   2       74.30       77.73      4.78 o
  12   1   2        0.16       -0.78      2.34 o
  13   1   2       12.10       11.06      3.36 o
 -14   2   2        0.45        1.14      3.28 o
 -13   2   2      681.73      655.84     18.56 o
 -12   2   2        7.87        5.89      3.02 o
 -11   2   2      104.43      115.31     10.86 o
 -10   2   2      455.98      445.93     10.21 o
  -9   2   2       80.04       65.61      3.92 o
  -8   2   2       32.61       33.70      2.02 o
  -7   2   2      496.97      491.03      4.84 o
  -6   2   2      255.13      262.03      3.03 o
  -5   2   2     2383.69     2684.98     20.01 o
  -4   2   2        7.73       13.41      1.59 o
  -3   2   2     5050.62     5437.08     35.27 o
  -2   2   2     1201.21     1340.63      8.47 o
  -1   2   2      340.50      371.24      2.74 o
   0   2   2     4268.64     4655.04     42.91 o
   1   2   2    18221.74    18589.67    376.00 o
   2   2   2     5190.34     5608.54     52.43 o
   3   2   2      462.12      500.73      5.10 o
   4   2   2        1.41        1.30      0.45 o
   5   2   2      650.28      673.48      8.32 o
   6   2   2     2373.11     2405.21     24.67 o
   7   2   2      391.23      358.79     11.66 o
   8   2   2     1215.76     1164.21     18.07 o
   9   2   2       19.80       23.78      2.88 o
  10   2   2       42.02       33.74      3.36 o
  11   2   2       48.72       45.77      4.05 o
  12   2   2       59.91       49.66      8.55 o
  13   2   2       49.53       34.75      4.41 o
 -14   3   2        4.02        1.04      3.50 o
 -13   3   2        0.39        3.70      4.33 o
 -12   3   2        2.47        2.61      2.90 o
 -11   3   2        0.55       -1.05      2.73 o
 -10   3   2      139.58      132.68      5.65 o
  -9   3   2      271.93      258.84      7.12 o
  -8   3   2      129.62      120.71      3.35 o
  -7   3   2      205.55      222.30      5.67 o
  -6   3   2     3396.80     3521.82     26.00 o
  -5   3   2      409.63      364.81      5.12 o
  -4   3   2     1838.99     1969.81     13.54 o
  -3   3   2     2383.62     2380.40     16.00 o
  -2   3   2     3036.95     3336.75     22.07 o
  -1   3   2      771.70      792.41      5.77 o
   0   3   2    21147.75    20033.05    185.78 o
   1   3   2       15.81       16.99      1.29 o
   2   3   2     8541.36     9214.06    106.34 o
   3   3   2     2376.25     2516.11     21.27 o
   4   3   2       16.14       31.72      1.59 o
   5   3   2       17.05       18.64      1.39 o
   6   3   2       51.95       57.17      2.40 o
   7   3   2      102.95      109.30      5.74 o
   8   3   2      663.68      626.36     11.66 o
   9   3   2       57.29       50.49      5.95 o
  10   3   2        7.31        3.35      2.42 o
  11   3   2        7.73        6.24      2.75 o
  12   3   2       11.77        6.12      2.76 o
  13   3   2        0.07       -1.49      2.93 o
 -14   4   2        9.80       14.40      4.00 o
 -13   4   2      312.84      315.97      9.82 o
 -12   4   2        4.31        3.50      2.84 o
 -11   4   2        0.26        0.51      2.78 o
 -10   4   2        1.31        5.77      6.89 o
  -9   4   2       42.65       38.88      3.31 o
  -8   4   2      919.20      967.09     10.35 o
  -7   4   2      287.50      263.93      4.90 o
  -6   4   2     2124.52     2267.00     17.67 o
  -5   4   2      327.21      249.35      3.11 o
  -4   4   2      438.90      440.48      4.39 o
  -3   4   2     1190.75     1330.43     10.50 o
  -2   4   2     4074.30     4414.24     29.03 o
  -1   4   2      363.83      319.18      2.81 o
   0   4   2    18728.12    18354.32    170.13 o
   1   4   2       97.44       63.07      2.04 o
   2   4   2      467.95      470.42      4.94 o
   3   4   2     1408.42     1551.20     13.73 o
   4   4   2     3875.57     4274.34     35.47 o
   5   4   2       36.94       25.40      1.57 o
   6   4   2        3.70        6.42      1.81 o
   7   4   2       48.27       63.75      2.59 o
   8   4   2      871.60      823.30     16.15 o
   9   4   2       55.36       50.52      3.71 o
  10   4   2        0.01       -2.11      3.54 o
  11   4   2        4.64        4.54      2.65 o
  12   4   2      111.19      119.47      6.92 o
  13   4   2        0.32        7.50      4.90 o
 -14   5   2        0.80       -0.94      3.30 o
 -13   5   2       18.05       19.38      3.98 o
 -12   5   2        1.00       -1.45      2.80 o
 -11   5   2      412.73      434.85     10.03 o
 -10   5   2       35.99       30.56      2.67 o
  -9   5   2       62.45       57.13      2.42 o
  -8   5   2      120.68      114.74      3.82 o
  -7   5   2     1236.08     1257.09     12.46 o
  -6   5   2     1011.07     1002.41      8.82 o
  -5   5   2       36.43       32.01      1.27 o
  -4   5   2     2759.05     2685.53     20.32 o
  -3   5   2     1494.38     1506.06     11.87 o
  -2   5   2       42.26       22.44      0.85 o
  -1   5   2      181.90      221.31      2.65 o
   0   5   2     5223.43     5370.60     43.67 o
   1   5   2     1475.66     1433.00     12.56 o
   2   5   2     6749.59     7458.59     62.52 o
   3   5   2     4033.44     4448.45     32.75 o
   4   5   2       16.86       17.19      1.21 o
   5   5   2       33.54       28.89      1.67 o
   6   5   2      418.92      378.26      8.55 o
   7   5   2      714.37      698.53      9.51 o
   8   5   2       33.03       40.83      3.25 o
   9   5   2        0.16        2.52      2.08 o
  10   5   2       21.39       17.69      3.59 o
  11   5   2       36.03       31.58      3.75 o
  12   5   2       39.61       42.36      4.30 o
  13   5   2        9.84        9.03      5.14 o
 -14   6   2        0.00        0.33      3.39 o
 -13   6   2        4.06       -0.42      3.14 o
 -12   6   2        1.72       -2.71      2.72 o
 -11   6   2       74.40       71.31      3.71 o
 -10   6   2       17.20       16.30      3.36 o
  -9   6   2      183.45      189.08      4.05 o
  -8   6   2      184.42      160.88      3.59 o
  -7   6   2     2198.15     2216.67     20.16 o
  -6   6   2      517.01      515.35      5.41 o
  -5   6   2       18.65       26.59      1.66 o
  -4   6   2       30.81       29.45      1.25 o
  -3   6   2     4842.36     5350.68     38.98 o
  -2   6   2     6012.75     6442.82     42.27 o
  -1   6   2     3122.43     3055.14     25.37 o
   0   6   2      394.16      486.87      6.28 o
   1   6   2      148.18      183.72      2.65 o
   2   6   2     4206.12     4497.81     50.03 o
   3   6   2      324.97      275.65      3.55 o
   4   6   2      761.05      742.25      6.90 o
   5   6   2      239.86      218.85      4.52 o
   6   6   2      715.63      697.96      8.12 o
   7   6   2       12.42       18.18      1.84 o
   8   6   2     1062.90     1006.47     16.35 o
   9   6   2       16.99       15.09      2.83 o
  10   6   2       13.93       12.77      2.84 o
  11   6   2       75.53       66.02      4.73 o
  12   6   2       96.70      106.68      4.72 o
  13   6   2        4.03       -2.03      4.87 o
 -14   7   2       18.46       13.27      5.86 o
 -13   7   2       10.88        9.65      3.59 o
 -12   7   2        9.35        9.25      9.19 o
 -11   7   2      103.71      108.14      4.43 o
 -10   7   2        1.16        1.88      2.17 o
  -9   7   2      117.61      120.80      3.43 o
  -8   7   2      136.97      139.19      3.46 o
  -7   7   2     1146.68     1152.70     11.89 o
  -6   7   2      237.63      199.00      3.05 o
  -5   7   2      971.37      997.53      9.18 o
  -4   7   2      672.79      644.52      6.16 o
  -3   7   2      683.58      746.52      6.75 o
  -2   7   2        0.59        1.09      0.67 o
  -1   7   2        4.55        2.89      1.08 o
   0   7   2        0.89        2.68      1.06 o
   1   7   2       24.16       39.48      1.94 o
   2   7   2      387.32      397.58      4.74 o
   3   7   2      225.61      219.74      2.99 o
   4   7   2       35.25       36.16      1.73 o
   5   7   2      357.51      348.50      5.40 o
   6   7   2      175.01      181.81      3.70 o
   7   7   2      295.14      259.42      5.79 o
   8   7   2      169.02      150.29      4.50 o
   9   7   2       28.94       28.06      2.75 o
  10   7   2       41.98       54.98      3.47 o
  11   7   2       18.50       14.19      2.68 o
  12   7   2       12.96       17.49      2.88 o
 -13   8   2       64.45       62.06      5.30 o
 -12   8   2        7.32        8.70      3.54 o
 -11   8   2       22.31       28.03      2.96 o
 -10   8   2        2.41        0.95      2.03 o
  -9   8   2       49.00       52.69      2.53 o
  -8   8   2      156.11      162.84      3.83 o
  -7   8   2      694.98      659.47     12.29 o
  -6   8   2      129.54      133.87      2.76 o
  -5   8   2      159.93      179.89      2.87 o
  -4   8   2       40.78       44.55      1.52 o
  -3   8   2      685.62      625.68      8.01 o
  -2   8   2       93.24       94.94      2.07 o
  -1   8   2       65.68       74.40      2.27 o
   0   8   2      432.11      424.12      5.39 o
   1   8   2       83.07       92.92      2.79 o
   2   8   2       16.73       20.48      1.22 o
   3   8   2     1280.17     1285.57     10.94 o
   4   8   2       13.05       16.34      1.14 o
   5   8   2       42.53       47.47      2.02 o
   6   8   2        8.62        7.46      1.51 o
   7   8   2      314.93      298.85      5.14 o
   8   8   2       32.00       31.57      3.44 o
   9   8   2        6.79        4.95      2.12 o
  10   8   2        0.28        0.68      2.53 o
  11   8   2        9.58        5.38      2.55 o
  12   8   2        1.50       -1.41      2.72 o
 -13   9   2        0.49        3.38      4.96 o
 -12   9   2       14.55       17.28      5.08 o
 -11   9   2        0.42       -1.09      2.25 o
 -10   9   2        2.31        0.71      2.10 o
  -9   9   2        5.14        8.19      1.82 o
  -8   9   2      691.22      677.35      8.54 o
  -7   9   2       85.39       75.21      4.81 o
  -6   9   2      132.46      127.64      3.08 o
  -5   9   2        5.21        6.83      1.32 o
  -4   9   2      178.30      167.48      3.47 o
  -3   9   2      321.46      326.55      4.09 o
  -2   9   2        0.02        1.36      0.99 o
  -1   9   2        2.27        2.38      1.07 o
   0   9   2     3029.57     3137.55     26.89 o
   1   9   2      325.82      316.47      5.39 o
   2   9   2      149.70      155.03      4.63 o
   3   9   2      612.69      624.07      8.39 o
   4   9   2     3075.21     3014.56     26.36 o
   5   9   2       77.26       81.35      3.03 o
   6   9   2     1607.92     1569.90     18.16 o
   7   9   2       13.04       13.50      2.09 o
   8   9   2      180.74      167.49      4.74 o
   9   9   2       53.82       51.75      3.98 o
  10   9   2      424.72      436.19     10.66 o
  11   9   2       37.19       40.41      4.17 o
  12   9   2        3.22       -2.48      3.50 o
 -11  10   2       11.92       18.62      4.78 o
 -10  10   2       41.96       41.45      3.05 o
  -9  10   2       95.44      102.55      3.97 o
  -8  10   2      442.14      482.53     16.04 o
  -7  10   2       17.29       17.72      2.18 o
  -6  10   2       47.30       42.37      2.58 o
  -5  10   2      486.53      446.34      5.97 o
  -4  10   2       50.14       44.42      1.96 o
  -3  10   2      145.81      162.48      2.91 o
  -2  10   2     1334.11     1418.53     25.22 o
  -1  10   2     2364.13     2354.33     58.86 o
   0  10   2       10.21       12.58      1.46 o
   1  10   2       75.46       84.66      2.97 o
   2  10   2       33.23       28.27      1.64 o
   3  10   2     2006.23     2055.05     18.94 o
   4  10   2       31.18       30.20      2.17 o
   5  10   2       88.01       83.37      3.23 o
   6  10   2       36.39       37.96      2.48 o
   7  10   2      269.75      262.96      5.89 o
   8  10   2       28.50       22.03      2.44 o
   9  10   2       12.79       10.58      3.47 o
  10  10   2       55.87       57.74      4.61 o
  11  10   2       21.18       18.68      3.58 o
 -11  11   2        3.12       10.73      4.45 o
 -10  11   2        0.04       -2.30      2.30 o
  -9  11   2       80.31       80.89      7.14 o
  -8  11   2      147.71      149.10      5.73 o
  -7  11   2        9.82       13.31      2.81 o
  -6  11   2        2.82        3.59      2.15 o
  -5  11   2       25.63       22.14      2.00 o
  -4  11   2       43.06       40.30      2.40 o
  -3  11   2       32.20       23.85      2.03 o
  -2  11   2      428.24      393.99      5.83 o
  -1  11   2       16.56       11.72      1.61 o
   0  11   2      105.08      103.31      3.69 o
   1  11   2       20.90       18.92      1.94 o
   2  11   2      920.99      863.94     13.34 o
   3  11   2       76.26       65.58      3.32 o
   4  11   2      526.36      512.41     10.26 o
   5  11   2      139.38      152.15      5.48 o
   6  11   2      177.84      159.93      5.85 o
   7  11   2        5.88        2.47      2.41 o
   8  11   2       35.26       47.56      3.77 o
   9  11   2       28.82       33.15      5.89 o
  10  11   2       52.54       54.07      6.87 o
 -11  12   2       32.03       39.30      5.95 o
 -10  12   2       18.92       24.66      3.48 o
  -9  12   2       14.31       18.64      3.03 o
  -8  12   2       41.81       43.54      3.75 o
  -7  12   2        7.94       12.82      2.91 o
  -6  12   2       13.60       10.25      2.74 o
  -5  12   2        0.98        1.50      1.56 o
  -4  12   2      134.67      130.81      4.01 o
  -3  12   2        7.78        5.30      1.68 o
  -2  12   2      268.58      289.38      5.14 o
  -1  12   2      486.36      460.22      6.62 o
   0  12   2      305.99      266.23      6.31 o
   1  12   2      192.21      173.50      4.57 o
   2  12   2       31.46       42.69      2.66 o
   3  12   2      229.70      239.30      6.76 o
   4  12   2       10.76       11.04      2.43 o
   5  12   2       31.77       24.86      3.41 o
   6  12   2        4.64        2.47      2.30 o
   7  12   2       34.84       34.93      3.56 o
   8  12   2       61.60       69.19      4.53 o
   9  12   2        6.74        9.15      4.27 o
  10  12   2        1.86       -3.95      3.95 o
 -11  13   2        0.01       -4.12      4.12 o
 -10  13   2       13.56       12.68      3.25 o
  -9  13   2        0.01       -2.43      2.43 o
  -8  13   2       86.88       77.63      4.79 o
  -7  13   2       20.91       25.01      3.29 o
  -6  13   2      157.45      158.08      6.15 o
  -5  13   2      207.23      195.25      6.85 o
  -4  13   2       26.66       24.77      2.36 o
  -3  13   2      192.60      178.58      6.04 o
  -2  13   2       16.22       11.42      1.82 o
  -1  13   2        0.30        0.34      1.48 o
   0  13   2      127.70      131.21      4.15 o
   1  13   2      148.31      132.29      4.21 o
   2  13   2       65.70       71.52      3.33 o
   3  13   2       98.32       88.93      3.65 o
   4  13   2      140.85      144.54      6.92 o
   5  13   2       22.42       22.48      3.18 o
   6  13   2       54.22       51.76      4.16 o
   7  13   2        0.80        0.89      2.51 o
   8  13   2        8.61        2.69      3.20 o
   9  13   2        0.24       -4.18      4.18 o
 -10  14   2       27.68       24.44      3.89 o
  -9  14   2       64.69       72.31      5.03 o
  -8  14   2        0.79        1.99      2.70 o
  -7  14   2       27.75       18.38      3.19 o
  -6  14   2       69.45       73.32      4.64 o
  -5  14   2       34.81       30.57      3.45 o
  -4  14   2       13.24       13.42      2.10 o
  -3  14   2       17.87       16.37      2.32 o
  -2  14   2      430.20      412.84      8.61 o
  -1  14   2       31.62       33.95      2.40 o
   0  14   2      112.94      110.62      7.27 o
   1  14   2        9.72       10.55      2.16 o
   2  14   2       11.19       14.55      2.16 o
   3  14   2       74.19       63.54      3.92 o
   4  14   2       49.89       48.91      4.30 o
   5  14   2       13.48       10.62      3.60 o
   6  14   2       23.39       18.86      4.23 o
   7  14   2       49.16       44.97      4.23 o
   8  14   2       25.90       25.87      3.78 o
 -10  15   2        0.05        2.03      4.00 o
  -9  15   2       30.32       30.86      3.96 o
  -8  15   2       84.47       68.06      4.98 o
  -7  15   2       12.36       11.41      3.16 o
  -6  15   2        5.84        4.89      2.79 o
  -5  15   2       31.92       26.61      3.60 o
  -4  15   2       84.30       71.31      4.60 o
  -3  15   2       54.94       56.74      3.37 o
  -2  15   2        0.27        3.11      1.75 o
  -1  15   2      145.63      137.84      4.10 o
   0  15   2      140.02      142.63      6.33 o
   1  15   2       39.71       44.26      3.08 o
   2  15   2        0.42       -0.38      1.67 o
   3  15   2        2.83        2.52      3.92 o
   4  15   2       27.85       34.49      3.71 o
   5  15   2       30.05       30.63      3.64 o
   6  15   2       78.72       78.85      7.68 o
   7  15   2       28.47       27.84      3.88 o
   8  15   2        0.20        1.85      3.44 o
   9  15   2        6.88       10.61      4.96 o
  -8  16   2        0.48       -2.07      5.42 o
  -7  16   2        4.56        2.90      2.92 o
  -6  16   2        8.45       11.37      3.24 o
  -5  16   2       18.49       20.13      3.40 o
  -4  16   2       10.93       10.73      2.98 o
  -3  16   2        0.75       -1.79      1.79 o
  -2  16   2       56.09       52.79      2.92 o
  -1  16   2        0.90        3.14      1.89 o
   0  16   2       46.16       51.51      3.74 o
   1  16   2        0.20        1.09      2.40 o
   2  16   2       42.30       38.42      3.02 o
   3  16   2       30.03       23.36      3.51 o
   4  16   2       49.62       59.44      4.75 o
   5  16   2       20.38       22.76      3.48 o
   6  16   2        4.30        4.14      4.48 o
   7  16   2       22.75       28.39      5.26 o
  -7  17   2        0.08       -2.12      2.60 o
  -6  17   2        7.74        7.64      4.14 o
  -5  17   2        5.69       11.70      3.18 o
  -4  17   2      136.28      134.01      6.17 o
  -3  17   2        0.79        0.69      1.96 o
  -2  17   2       50.90       43.80      3.32 o
  -1  17   2       25.07       29.86      3.01 o
   0  17   2        0.90        1.60      2.09 o
   1  17   2        0.15       -0.45      3.03 o
   2  17   2       16.21       15.44      2.55 o
   3  17   2        4.00       -2.19      2.57 o
   4  17   2       27.34       34.99      4.06 o
   5  17   2        5.58        4.74      4.00 o
  -5  18   2        3.11        3.15      3.05 o
  -4  18   2        0.08        0.49      2.93 o
  -3  18   2       34.01       42.90      4.12 o
  -2  18   2       16.72       21.16      2.95 o
  -1  18   2       62.84       58.64      4.84 o
   0  18   2       53.59       56.98      3.79 o
   1  18   2       12.30       14.36      3.84 o
   2  18   2        3.58        4.01      3.14 o
   3  18   2        5.83        3.24      3.02 o
  -3  19   2       18.93       23.37      5.11 o
  -2  19   2       16.33        7.58      4.05 o
  -1  19   2       37.21       29.19      3.32 o
   0  19   2        0.64        2.44      2.60 o
   1  19   2       84.61      100.86      5.97 o
 -13   0   3       57.86       47.67      6.81 o
 -11   0   3       33.06       36.13      5.53 o
  -9   0   3      328.54      287.22     10.52 o
  -7   0   3     7598.29     7897.22    100.12 o
  -5   0   3      537.86      616.47      9.15 o
  -3   0   3    18813.07    18177.02    408.83 o
  -1   0   3    11311.33    12148.15    195.23 o
   1   0   3       48.55       54.93      1.67 o
   3   0   3     6946.91     7920.03     72.01 o
   5   0   3     1347.46     1337.30     18.47 o
   7   0   3     1413.56     1378.04     28.69 o
   9   0   3       83.40      102.16      6.72 o
  11   0   3      241.04      213.19     10.46 o
 -14   1   3       49.96       57.90      5.46 o
 -13   1   3       21.81       28.49      4.26 o
 -12   1   3        0.27        0.48      2.68 o
 -11   1   3       92.08       98.86      5.43 o
 -10   1   3       15.46       14.81      2.99 o
  -9   1   3      475.98      488.85     10.17 o
  -8   1   3      172.15      174.78      3.07 o
  -7   1   3       66.54       53.89      1.82 o
  -6   1   3      831.98      850.42      8.57 o
  -5   1   3     2763.52     3009.96     25.51 o
  -4   1   3     5582.08     6145.96     44.26 o
  -3   1   3     1800.98     1870.39     14.14 o
  -2   1   3     2275.89     2374.03     17.69 o
  -1   1   3       29.99       52.92      1.81 o
   0   1   3       63.22       70.28      1.58 o
   1   1   3     4668.66     5359.29     48.84 o
   2   1   3      643.01      636.95      5.38 o
   3   1   3     3147.50     3441.64     25.22 o
   4   1   3     1439.12     1467.23     13.24 o
   5   1   3      795.80      850.75      8.38 o
   6   1   3     1691.97     1673.05     64.81 o
   7   1   3      452.60      433.37     11.54 o
   8   1   3      145.69      126.79      4.97 o
   9   1   3      191.15      185.79      8.32 o
  10   1   3       68.21       61.01      4.33 o
  11   1   3        1.19        4.64      2.56 o
  12   1   3       11.02        8.66      3.10 o
 -14   2   3       11.78       22.76      4.24 o
 -13   2   3       14.78       19.10      3.87 o
 -12   2   3       19.83       22.48      4.18 o
 -11   2   3       41.61       35.93      3.92 o
 -10   2   3      133.10      128.14      5.46 o
  -9   2   3      324.03      297.65      7.60 o
  -8   2   3       64.12       74.38      2.70 o
  -7   2   3      913.58      871.07      7.76 o
  -6   2   3      669.28      670.38      6.21 o
  -5   2   3       51.44       77.86      1.51 o
  -4   2   3      196.93      217.33      2.34 o
  -3   2   3    13998.91    13939.29     89.89 o
  -2   2   3    10863.29    11109.73     66.42 o
  -1   2   3     6871.66     6974.24     45.05 o
   0   2   3    14480.18    14560.73    130.52 o
   1   2   3     6123.21     6642.00     75.74 o
   2   2   3      143.85      200.10      4.58 o
   3   2   3      364.52      403.93      3.96 o
   4   2   3     1006.35      854.85      7.21 o
   5   2   3       80.76       68.42      1.59 o
   6   2   3     1485.18     1444.99     16.03 o
   7   2   3      886.63      861.48     14.25 o
   8   2   3      554.49      513.07     10.51 o
   9   2   3      170.23      174.96      6.16 o
  10   2   3       16.23       16.44      3.00 o
  11   2   3        5.07        3.51      2.39 o
  12   2   3       70.38       68.12      5.06 o
 -14   3   3       29.62       38.46      4.96 o
 -13   3   3      255.96      264.77      8.98 o
 -12   3   3        2.09        3.46      2.87 o
 -11   3   3      261.75      274.94      8.24 o
 -10   3   3       81.44       79.51      4.67 o
  -9   3   3      693.73      735.97     12.52 o
  -8   3   3      208.10      195.84      4.67 o
  -7   3   3      190.29      167.19      2.29 o
  -6   3   3     2207.62     2305.65     16.08 o
  -5   3   3     4727.90     5133.97     33.79 o
  -4   3   3     1679.09     1806.42     12.60 o
  -3   3   3     2071.91     2195.96     14.96 o
  -2   3   3     4340.85     4426.29     26.71 o
  -1   3   3     5271.22     5396.17     38.33 o
   0   3   3       54.94       57.72      1.59 o
   1   3   3      487.48      567.74      8.13 o
   2   3   3     1451.23     1607.08     16.23 o
   3   3   3     2113.45     2220.41     19.18 o
   4   3   3      807.67      913.27      7.66 o
   5   3   3      367.40      371.33      5.66 o
   6   3   3      571.35      561.34      8.68 o
   7   3   3        8.75        3.22      2.32 o
   8   3   3        5.51        4.18      3.41 o
   9   3   3      324.22      325.83      8.38 o
  10   3   3      127.45      122.36      5.63 o
  11   3   3        0.02       -0.64      2.47 o
  12   3   3        4.18        0.58      2.74 o
 -14   4   3        0.01       -0.77      3.28 o
 -13   4   3       60.46       48.05      4.86 o
 -12   4   3       49.62       58.82      4.60 o
 -11   4   3      128.46      128.83      5.81 o
 -10   4   3       13.64       18.63      2.36 o
  -9   4   3       19.47       22.77      2.65 o
  -8   4   3        2.67       -0.38      1.17 o
  -7   4   3      162.90      169.71      2.74 o
  -6   4   3     1445.28     1467.85     10.82 o
  -5   4   3     4891.11     5255.42     34.65 o
  -4   4   3        0.32        2.43      0.72 o
  -3   4   3      863.63      847.31      6.48 o
  -2   4   3     5682.64     5895.75     38.57 o
  -1   4   3      800.07      838.79      9.12 o
   0   4   3     4880.39     5056.92     47.08 o
   1   4   3     1675.37     1839.15     15.82 o
   2   4   3       87.10      105.37      2.37 o
   3   4   3     1696.12     1908.25     16.82 o
   4   4   3      967.46      846.47      9.58 o
   5   4   3      596.97      633.95      8.38 o
   6   4   3      601.74      604.85      8.35 o
   7   4   3      639.44      665.08     11.96 o
   8   4   3      258.56      243.38      6.89 o
   9   4   3      538.91      545.55     11.38 o
  10   4   3       29.14       33.60      6.34 o
  11   4   3        4.42       -0.57      2.57 o
  12   4   3       66.96       58.57      9.95 o
 -14   5   3        6.08        9.40      3.79 o
 -13   5   3      105.76      103.22      6.03 o
 -12   5   3        5.02        7.06      3.15 o
 -11   5   3        6.04        7.38      3.08 o
 -10   5   3       79.12       82.68      5.50 o
  -9   5   3      260.47      261.38      6.49 o
  -8   5   3      491.47      481.83     18.00 o
  -7   5   3        1.46        1.68      0.88 o
  -6   5   3      757.50      698.13      6.71 o
  -5   5   3      142.56      126.52      2.26 o
  -4   5   3      508.44      476.41      4.82 o
  -3   5   3      251.58      253.06      2.77 o
  -2   5   3      522.10      559.97      4.69 o
  -1   5   3      807.35      899.89      9.92 o
   0   5   3       52.28       52.80      2.15 o
   1   5   3      441.09      494.74      5.33 o
   2   5   3     2128.44     2545.97     21.63 o
   3   5   3       36.10       23.83      1.18 o
   4   5   3        2.02        4.35      1.93 o
   5   5   3      403.29      390.07      6.08 o
   6   5   3       14.38       18.26      2.53 o
   7   5   3        2.46        0.68      1.30 o
   8   5   3        1.08       -1.54      1.85 o
   9   5   3        8.80        6.11      4.81 o
  10   5   3        7.17        4.39      2.63 o
  11   5   3       27.49       25.96      3.69 o
  12   5   3       10.51        4.64      3.05 o
 -14   6   3        5.83        3.90      4.63 o
 -13   6   3      183.83      198.85      7.95 o
 -12   6   3       37.45       33.26      6.41 o
 -11   6   3        3.29        2.83      2.90 o
 -10   6   3      455.36      452.72      8.42 o
  -9   6   3      289.68      285.43      5.85 o
  -8   6   3      188.48      163.82      4.60 o
  -7   6   3      675.15      659.80      7.74 o
  -6   6   3       18.74       20.25      1.22 o
  -5   6   3      495.34      508.43      5.25 o
  -4   6   3      148.02       95.29      1.99 o
  -3   6   3      258.17      198.98      2.49 o
  -2   6   3       55.64       91.96      1.60 o
  -1   6   3      130.89      131.24      3.49 o
   0   6   3      211.84      262.99      3.92 o
   1   6   3      279.28      244.33      3.37 o
   2   6   3     1041.97     1192.93     11.14 o
   3   6   3       63.10       57.46      1.57 o
   4   6   3      396.81      427.58      5.19 o
   5   6   3       27.16       31.80      1.70 o
   6   6   3       12.60       11.60      1.57 o
   7   6   3       28.27       28.95      2.21 o
   8   6   3      102.66      107.52      4.75 o
   9   6   3       19.93       18.31      2.92 o
  10   6   3        6.46        7.70      2.76 o
  11   6   3       41.47       38.71      4.05 o
  12   6   3        5.10        2.23      3.07 o
 -14   7   3        2.61       -0.50      3.63 o
 -13   7   3        0.10        1.76      3.29 o
 -12   7   3       75.30       70.48      5.68 o
 -11   7   3       53.36       60.28      4.50 o
 -10   7   3        1.21        4.04      2.10 o
  -9   7   3       62.01       62.35      2.66 o
  -8   7   3     1767.10     1666.24     42.45 o
  -7   7   3      248.82      239.12      6.44 o
  -6   7   3      672.69      667.50      6.71 o
  -5   7   3     1995.71     1986.19     15.91 o
  -4   7   3        9.85        7.49      1.56 o
  -3   7   3      520.83      475.85      4.42 o
  -2   7   3     1491.72     1465.27     10.80 o
  -1   7   3     1357.96     1395.50     12.91 o
   0   7   3      616.25      650.84      8.20 o
   1   7   3     6246.98     6711.95     54.37 o
   2   7   3      710.04      735.76      7.63 o
   3   7   3      306.42      308.74      3.81 o
   4   7   3      165.52      169.85      2.78 o
   5   7   3       69.06       70.82      2.34 o
   6   7   3     1441.57     1305.64     28.36 o
   7   7   3        1.46       -1.16      1.45 o
   8   7   3      108.55      116.42      4.11 o
   9   7   3       38.43       40.80      2.98 o
  10   7   3       98.52       96.04      4.27 o
  11   7   3       42.06       40.31      3.43 o
  12   7   3       69.59       68.56      7.74 o
 -14   8   3        5.62        2.51      5.47 o
 -13   8   3       74.15       80.38      5.52 o
 -12   8   3       73.75       76.69      4.98 o
 -11   8   3       23.25       21.50      3.52 o
 -10   8   3       25.08       26.23      2.20 o
  -9   8   3      372.70      381.50      6.12 o
  -8   8   3       26.27       26.94      2.02 o
  -7   8   3       91.59       92.00      2.84 o
  -6   8   3        1.09        2.42      1.02 o
  -5   8   3     1355.63     1310.55     22.38 o
  -4   8   3      330.60      338.36      4.03 o
  -3   8   3      610.50      550.16      5.00 o
  -2   8   3       11.41       26.53      1.33 o
  -1   8   3       77.71       90.79      2.43 o
   0   8   3       77.33       63.90      4.29 o
   1   8   3     1380.95     1350.11     14.93 o
   2   8   3      120.25      133.34      2.59 o
   3   8   3        2.32        2.46      0.84 o
   4   8   3       46.58       44.03      1.91 o
   5   8   3       18.60       21.25      1.66 o
   6   8   3       79.08       81.20      2.75 o
   7   8   3        5.11        4.01      1.88 o
   8   8   3      237.40      229.64      5.59 o
   9   8   3      298.69      297.66      6.81 o
  10   8   3        3.17        7.76      3.10 o
  11   8   3       11.67       11.53      3.37 o
 -13   9   3        2.15        6.04      4.36 o
 -12   9   3       60.81       79.02      7.23 o
 -11   9   3       15.34       15.81      4.51 o
 -10   9   3      114.45      128.44      4.35 o
  -9   9   3        3.31       10.82      3.49 o
  -8   9   3      326.00      326.97      7.22 o
  -7   9   3      455.56      442.96      8.34 o
  -6   9   3     1062.15     1067.96     11.11 o
  -5   9   3      973.51      988.86     34.26 o
  -4   9   3      127.44      108.22      2.67 o
  -3   9   3      129.92      115.58      2.51 o
  -2   9   3        6.12        6.62      1.27 o
  -1   9   3       13.37       10.38      1.33 o
   0   9   3      341.01      335.93      5.70 o
   1   9   3      648.19      610.24     14.86 o
   2   9   3       13.79       13.68      1.62 o
   3   9   3      298.35      328.10      4.88 o
   4   9   3        0.02        2.84      1.41 o
   5   9   3       66.85       76.25      3.74 o
   6   9   3        6.80        6.18      1.76 o
   7   9   3        6.24        2.57      1.64 o
   8   9   3       88.67       80.02      4.67 o
   9   9   3      101.54      120.72      5.53 o
  10   9   3       14.32       19.54      3.52 o
  11   9   3       10.19       13.78      3.44 o
 -12  10   3        6.81        5.86      4.24 o
 -11  10   3       15.94       25.52      4.99 o
 -10  10   3       82.36       90.89      3.88 o
  -9  10   3      158.19      149.37      5.32 o
  -8  10   3      129.72      119.99      4.04 o
  -7  10   3       26.80       26.10      2.38 o
  -6  10   3       16.13       20.29      1.68 o
  -5  10   3       30.20       42.04      2.04 o
  -4  10   3        5.30        3.66      1.22 o
  -3  10   3       31.80       20.23      1.43 o
  -2  10   3       35.79       31.16      2.36 o
  -1  10   3        6.16        9.77      2.43 o
   0  10   3        3.87        3.24      1.44 o
   1  10   3      187.22      186.64      4.31 o
   2  10   3        0.27        1.61      1.46 o
   3  10   3      178.33      181.64      3.67 o
   4  10   3      138.48      125.66      3.77 o
   5  10   3       31.84       30.97      2.42 o
   6  10   3       96.04      113.54      3.98 o
   7  10   3       31.28       36.93      2.72 o
   8  10   3       19.18       24.42      2.56 o
   9  10   3       28.80       33.80      3.71 o
  10  10   3        0.10       -0.11      2.82 o
  11  10   3        3.48       -0.42      3.83 o
 -10  11   3        0.00       -0.53      2.39 o
  -9  11   3        2.44        1.95      2.36 o
  -8  11   3      240.97      219.69     10.40 o
  -7  11   3      128.65      123.47     10.00 o
  -6  11   3       52.75       55.29      3.68 o
  -5  11   3       29.29       26.63      2.17 o
  -4  11   3      426.79      407.10      8.22 o
  -3  11   3       99.68      100.68      3.21 o
  -2  11   3      684.86      688.97      8.35 o
  -1  11   3      308.39      274.82      4.72 o
   0  11   3      484.06      489.54     11.00 o
   1  11   3       28.48       28.99      2.24 o
   2  11   3     1597.09     1631.09     18.51 o
   3  11   3       81.37       77.37      2.70 o
   4  11   3      119.65      120.15      3.83 o
   5  11   3       17.92       10.79      1.97 o
   6  11   3      302.52      296.67      7.01 o
   7  11   3       10.66        5.55      1.99 o
   8  11   3       57.83       65.15      3.52 o
   9  11   3        9.40        5.89      4.57 o
  10  11   3        4.17        6.22      4.30 o
 -10  12   3        9.67        9.15      3.05 o
  -9  12   3        0.87       -2.25      2.33 o
  -8  12   3       85.39       75.10      4.55 o
  -7  12   3       60.30       58.71      5.17 o
  -6  12   3       42.17       38.27      3.57 o
  -5  12   3       27.82       32.34      2.90 o
  -4  12   3       31.93       27.47      3.41 o
  -3  12   3       67.48       53.31      2.45 o
  -2  12   3        0.42        2.88      1.43 o
  -1  12   3      547.06      524.35      7.20 o
   0  12   3      262.79      268.93      5.75 o
   1  12   3     1820.19     1791.01     20.32 o
   2  12   3       54.65       42.50      3.57 o
   3  12   3      273.69      273.56      5.81 o
   4  12   3        8.49        9.95      2.53 o
   5  12   3       67.63       61.32      4.05 o
   6  12   3       70.21       58.99      4.20 o
   7  12   3       63.40       58.39      4.28 o
   8  12   3        0.23       -2.44      2.44 o
   9  12   3        7.00       12.55      4.90 o
 -10  13   3       15.84        8.71      3.81 o
  -9  13   3        5.54        6.01      3.39 o
  -8  13   3       21.01       18.07      3.16 o
  -7  13   3        3.90        4.71      2.58 o
  -6  13   3       65.87       57.36      5.72 o
  -5  13   3        1.09        0.10      1.69 o
  -4  13   3        0.08        1.43      1.69 o
  -3  13   3      243.21      237.62      6.94 o
  -2  13   3      331.75      313.65      5.59 o
  -1  13   3       15.29       22.06      4.42 o
   0  13   3       25.10       20.01      2.37 o
   1  13   3        0.26        1.42      2.43 o
   2  13   3      887.00      901.32     12.45 o
   3  13   3      197.14      216.64      6.85 o
   4  13   3       96.18       82.22      4.61 o
   5  13   3       20.28       21.25      3.21 o
   6  13   3       47.36       52.32      5.81 o
   7  13   3       49.94       60.59      4.48 o
   8  13   3        6.99        1.26      5.80 o
 -10  14   3        1.05        6.32      3.09 o
  -9  14   3        0.16        4.44      2.76 o
  -8  14   3        0.14        0.08      2.42 o
  -7  14   3       27.00       24.86      3.56 o
  -6  14   3        0.77       -1.18      2.34 o
  -5  14   3        7.43        3.54      2.00 o
  -4  14   3      111.12      109.87      4.12 o
  -3  14   3        0.32       -0.03      1.56 o
  -2  14   3       45.85       40.50      2.54 o
  -1  14   3      230.78      220.30      5.61 o
   0  14   3      130.69      126.38      7.46 o
   1  14   3      231.08      229.09      5.70 o
   2  14   3       49.14       51.17      3.81 o
   3  14   3        1.36        6.65      2.72 o
   4  14   3       35.05       31.30      3.55 o
   5  14   3      112.53      129.27      6.25 o
   6  14   3       54.06       48.24      4.28 o
   7  14   3        7.71        5.12      3.09 o
   8  14   3       17.52       21.27      3.70 o
 -10  15   3        0.01       -0.86      2.93 o
  -9  15   3       37.10       52.04      4.55 o
  -8  15   3       42.86       40.65      4.24 o
  -7  15   3       58.13       49.96      4.40 o
  -6  15   3        0.70       -1.38      2.38 o
  -5  15   3      127.39      134.28      5.92 o
  -4  15   3       87.35       76.79      3.96 o
  -3  15   3       25.89       31.64      2.79 o
  -2  15   3       19.34       20.69      2.18 o
  -1  15   3       40.29       41.39      3.07 o
   0  15   3       88.20       86.56      3.89 o
   1  15   3       37.90       39.64      2.96 o
   2  15   3        6.78        4.22      2.35 o
   3  15   3       20.27       20.91      3.24 o
   4  15   3        4.32        5.88      2.61 o
   5  15   3        2.64       -2.06      2.59 o
   6  15   3        0.41       -2.34      2.34 o
   7  15   3        3.73        5.41      4.54 o
   8  15   3        1.17       -1.08      3.92 o
  -9  16   3        2.89        6.64      5.02 o
  -8  16   3       71.91       67.33      5.12 o
  -7  16   3        0.61       -0.01      2.55 o
  -6  16   3       17.98       19.55      3.90 o
  -5  16   3       29.39       28.56      3.86 o
  -4  16   3      155.83      144.89      5.07 o
  -3  16   3       13.29       14.67      2.49 o
  -2  16   3       23.18       21.13      2.33 o
  -1  16   3        4.88        3.88      2.08 o
   0  16   3       27.30       33.72      3.01 o
   1  16   3       10.61        6.41      2.25 o
   2  16   3        1.63        0.19      1.83 o
   3  16   3       14.31       10.21      4.78 o
   4  16   3        5.87        0.86      2.49 o
   5  16   3        1.64       -2.36      2.36 o
   6  16   3        4.19        2.51      2.78 o
  -7  17   3       66.30       67.82      7.50 o
  -6  17   3        0.42       -3.30      3.30 o
  -5  17   3       91.96      103.33      5.85 o
  -4  17   3        0.01       -0.46      2.13 o
  -3  17   3        4.11        2.22      2.50 o
  -2  17   3        2.77        4.64      2.23 o
  -1  17   3       45.48       58.58      3.67 o
   0  17   3       14.73       15.62      2.74 o
   1  17   3        0.41        0.50      2.06 o
   2  17   3       16.79       22.41      3.56 o
   3  17   3       10.93       11.48      3.13 o
   4  17   3        2.65       -1.07      2.60 o
   5  17   3       14.23       16.14      4.78 o
  -5  18   3        4.15       -1.79      4.75 o
  -4  18   3      105.87      124.66      6.57 o
  -3  18   3       11.54       15.02      2.78 o
  -2  18   3       21.80       27.00      3.07 o
  -1  18   3        0.56       -0.78      1.98 o
   0  18   3        0.50       -1.78      2.14 o
   1  18   3       44.07       41.79      3.48 o
   2  18   3       11.31        9.27      3.41 o
   3  18   3        6.88        9.83      5.62 o
  -3  19   3       25.66       32.25      5.68 o
  -2  19   3        0.70        1.95      2.85 o
  -1  19   3       24.11       27.76      3.23 o
   0  19   3        1.07        1.14      2.96 o
   1  19   3        3.20        1.20      4.03 o
 -14   0   4        1.01       -4.15      4.15 o
 -12   0   4      109.33       90.23      7.86 o
 -10   0   4      315.95      283.28     11.06 o
  -8   0   4      288.32      301.42      6.23 o
  -6   0   4      184.44      156.94      4.06 o
  -4   0   4     1375.36     1365.94     17.60 o
  -2   0   4     1578.71     1287.34     16.44 o
   0   0   4     2205.65     2474.17     41.72 o
   2   0   4     4095.54     4125.89     46.33 o
   4   0   4      171.69      220.82      4.69 o
   6   0   4     2090.02     2041.04     39.24 o
   8   0   4      931.95      898.22     22.06 o
  10   0   4      348.19      335.01     13.12 o
  12   0   4       13.16        9.27      4.51 o
 -14   1   4        0.24       -4.06      4.06 o
 -13   1   4      196.64      186.32      8.32 o
 -12   1   4       17.71       11.75      3.42 o
 -11   1   4        0.32        1.20      2.75 o
 -10   1   4       46.16       46.16      3.83 o
  -9   1   4      587.94      543.54     10.19 o
  -8   1   4       70.97       70.12      2.14 o
  -7   1   4       53.40       47.10      1.76 o
  -6   1   4      103.88       89.43      1.84 o
  -5   1   4     9656.32     9818.67     70.26 o
  -4   1   4      552.97      528.98      4.84 o
  -3   1   4     5785.31     6058.54     49.44 o
  -2   1   4     2054.09     2276.94     19.46 o
  -1   1   4     1067.97      959.93     10.22 o
   0   1   4     3757.96     4111.22     38.19 o
   1   1   4    12312.79    12700.05    114.24 o
   2   1   4       46.24       31.14      1.22 o
   3   1   4        7.82        9.80      0.83 o
   4   1   4      271.73      275.23      3.23 o
   5   1   4     1520.31     1542.96     14.27 o
   6   1   4      133.34      132.28      4.67 o
   7   1   4       95.38       83.61      4.00 o
   8   1   4      184.87      176.34      6.01 o
   9   1   4      447.57      459.96     10.58 o
  10   1   4        2.79        2.92      2.34 o
  11   1   4        6.69        5.18      2.63 o
  12   1   4        2.38       -1.66      2.49 o
 -14   2   4        0.69        1.36      3.42 o
 -13   2   4        1.84        7.40      3.52 o
 -12   2   4       43.49       40.20      4.26 o
 -11   2   4      231.36      244.01      7.76 o
 -10   2   4      189.27      171.41      9.13 o
  -9   2   4     1566.30     1581.73     18.17 o
  -8   2   4        2.51        4.54      0.80 o
  -7   2   4       35.59       33.22      1.21 o
  -6   2   4      105.30      132.06      2.02 o
  -5   2   4     6380.75     6953.72     45.35 o
  -4   2   4      561.54      670.67      5.43 o
  -3   2   4     1089.04     1079.22      7.93 o
  -2   2   4     7274.11     7681.80     49.74 o
  -1   2   4       21.24       21.22      1.16 o
   0   2   4       92.60       93.66      2.16 o
   1   2   4     1491.73     1649.88     16.42 o
   2   2   4     2628.08     2829.42     33.64 o
   3   2   4     1252.48     1491.38     11.93 o
   4   2   4      213.98      240.32      2.96 o
   5   2   4      152.30      138.04      4.33 o
   6   2   4      115.54      109.33      4.26 o
   7   2   4       20.54       20.59      2.82 o
   8   2   4       85.66       71.39      4.05 o
   9   2   4      380.33      381.85      9.45 o
  10   2   4      130.65      137.33      5.89 o
  11   2   4        0.01        1.92      2.42 o
  12   2   4        6.97        1.20      3.50 o
 -14   3   4       13.05       13.02      3.89 o
 -13   3   4       77.81       89.03      5.84 o
 -12   3   4       82.68       64.30      4.91 o
 -11   3   4        0.35        2.93      2.85 o
 -10   3   4       15.50       17.24      3.05 o
  -9   3   4      216.62      229.28      4.19 o
  -8   3   4       42.27       44.35      1.96 o
  -7   3   4       27.60       23.52      1.10 o
  -6   3   4      885.48      822.30      6.71 o
  -5   3   4      477.50      529.58      4.71 o
  -4   3   4       80.28       94.02      1.70 o
  -3   3   4       53.07       46.45      1.10 o
  -2   3   4      447.02      518.90      4.39 o
  -1   3   4      619.11      759.87      8.84 o
   0   3   4     1319.94     1320.69     13.62 o
   1   3   4     1027.26     1073.72     14.27 o
   2   3   4     6410.02     6921.84     65.05 o
   3   3   4     1055.42     1216.21     13.05 o
   4   3   4       11.00       12.11      1.19 o
   5   3   4      159.43      162.45      4.89 o
   6   3   4      388.15      346.27      5.85 o
   7   3   4        0.12       -0.20      1.80 o
   8   3   4      555.89      567.58     11.49 o
   9   3   4       11.33       15.21      2.87 o
  10   3   4       82.14       78.19      6.84 o
  11   3   4       70.62       65.94      6.31 o
  12   3   4       23.17       20.14      5.35 o
 -14   4   4        0.20       -4.96      4.96 o
 -13   4   4       49.59       55.50      5.12 o
 -12   4   4      102.25      114.46      5.97 o
 -11   4   4      915.98      909.50     31.16 o
 -10   4   4       11.63       15.21      4.00 o
  -9   4   4      354.48      362.30      9.03 o
  -8   4   4      101.56       91.51      2.79 o
  -7   4   4      259.34      195.72      2.66 o
  -6   4   4      506.78      522.38      4.82 o
  -5   4   4     1268.11     1273.07      9.56 o
  -4   4   4      161.79      164.53      2.24 o
  -3   4   4        3.39        0.23      0.64 o
  -2   4   4      821.91      950.46      7.27 o
  -1   4   4       34.95       17.83      1.32 o
   0   4   4     2114.49     2348.47     23.09 o
   1   4   4     7216.53     8492.38    136.75 o
   2   4   4       33.15       51.28      1.82 o
   3   4   4     1854.60     1994.77     20.30 o
   4   4   4      310.12      289.81      5.45 o
   5   4   4      359.18      346.39      5.75 o
   6   4   4      770.47      768.79     10.21 o
   7   4   4     1125.26     1132.78     17.88 o
   8   4   4       61.06       59.44      3.92 o
   9   4   4      145.71      147.91      5.85 o
  10   4   4       59.44       67.52      4.70 o
  11   4   4       38.35       34.45      4.08 o
  12   4   4      100.34      102.16      8.76 o
 -14   5   4       59.16       63.96      5.50 o
 -13   5   4      581.36      595.20     13.67 o
 -12   5   4       73.21       78.71      5.19 o
 -11   5   4       14.54       15.85      3.29 o
 -10   5   4       97.37       88.46      4.71 o
  -9   5   4      645.50      667.06      8.25 o
  -8   5   4      378.05      333.17      5.10 o
  -7   5   4       28.25       27.37      1.96 o
  -6   5   4       93.19      115.12      2.26 o
  -5   5   4     3029.69     3262.98     24.69 o
  -4   5   4      463.70      610.26      5.85 o
  -3   5   4       64.79       35.66      1.19 o
  -2   5   4     1526.03     1673.42     13.20 o
  -1   5   4      959.93     1004.08     11.10 o
   0   5   4      192.44      215.21      3.83 o
   1   5   4     2716.35     2834.08     23.99 o
   2   5   4      563.89      566.83      6.26 o
   3   5   4      147.42      147.33      3.03 o
   4   5   4     2334.53     2361.98     20.94 o
   5   5   4      516.47      493.79      7.35 o
   6   5   4       36.05       40.54      2.28 o
   7   5   4        0.83        2.54      1.99 o
   8   5   4      587.13      581.48     11.73 o
   9   5   4      153.94      156.40      7.98 o
  10   5   4      283.77      269.44     15.80 o
  11   5   4        3.72        2.67      2.80 o
  12   5   4       21.62       24.39      6.01 o
 -14   6   4       13.35       15.52      3.98 o
 -13   6   4       42.44       49.28      4.77 o
 -12   6   4        9.74       10.78      3.47 o
 -11   6   4       52.33       60.15      4.49 o
 -10   6   4      220.61      220.05      5.37 o
  -9   6   4        1.76        5.08      3.21 o
  -8   6   4      826.15      819.12      9.71 o
  -7   6   4      118.29      116.38      2.50 o
  -6   6   4       80.79       87.71      2.10 o
  -5   6   4      126.45      153.73      3.10 o
  -4   6   4      625.23      658.97      6.31 o
  -3   6   4      193.96      186.00      2.45 o
  -2   6   4        0.03       -0.06      0.92 o
  -1   6   4      208.98      179.50      3.58 o
   0   6   4     3211.78     3437.53     33.30 o
   1   6   4     5240.89     5372.27     43.96 o
   2   6   4       58.74       68.95      1.89 o
   3   6   4       10.38       10.29      1.08 o
   4   6   4      148.59      156.64      3.78 o
   5   6   4      928.59      879.04     11.19 o
   6   6   4      783.65      773.11     10.45 o
   7   6   4      791.25      764.24     13.54 o
   8   6   4       16.20       18.24      2.82 o
   9   6   4       14.41       15.08      2.88 o
  10   6   4      134.42      150.40      6.40 o
  11   6   4       30.44       26.17      3.76 o
  12   6   4       14.55       17.01      5.56 o
 -14   7   4       29.82       38.16      4.79 o
 -13   7   4      173.65      195.10      7.82 o
 -12   7   4       33.42       46.49      4.53 o
 -11   7   4       88.91       98.38      5.31 o
 -10   7   4      149.80      150.55      4.60 o
  -9   7   4      159.53      147.09      4.57 o
  -8   7   4      605.81      575.66      8.50 o
  -7   7   4      215.93      221.74      4.74 o
  -6   7   4       23.25       21.38      1.33 o
  -5   7   4      711.82      674.80      6.66 o
  -4   7   4      123.22      170.54      3.05 o
  -3   7   4      157.36      203.97      3.04 o
  -2   7   4       12.17        8.40      1.95 o
  -1   7   4      256.01      285.79      4.81 o
   0   7   4       89.91       94.94      3.72 o
   1   7   4     1146.79     1081.79     15.08 o
   2   7   4      179.59      165.11      2.95 o
   3   7   4        9.87       14.64      2.16 o
   4   7   4      207.95      179.99      4.80 o
   5   7   4        0.99        2.04      1.18 o
   6   7   4      377.78      342.36      5.45 o
   7   7   4        0.14        0.52      1.32 o
   8   7   4       12.16       10.38      2.12 o
   9   7   4       15.40       16.71      2.78 o
  10   7   4      163.42      162.35      5.41 o
  11   7   4        0.91        2.50      3.08 o
 -13   8   4        0.21        2.12      4.42 o
 -12   8   4       56.07       61.08      4.74 o
 -11   8   4       56.00       61.46      4.65 o
 -10   8   4       76.59       72.43      3.55 o
  -9   8   4        8.41        8.27      1.74 o
  -8   8   4      296.42      297.15      5.08 o
  -7   8   4     1028.74     1036.10     11.01 o
  -6   8   4        3.13        3.17      1.09 o
  -5   8   4      217.93      211.19      3.23 o
  -4   8   4        5.17        2.73      0.99 o
  -3   8   4     2312.78     2319.12     18.93 o
  -2   8   4       61.46       60.46      2.16 o
  -1   8   4     1076.26     1024.53     12.06 o
   0   8   4       48.01       44.95      2.17 o
   1   8   4      529.60      533.96      7.59 o
   2   8   4      177.84      167.42      7.71 o
   3   8   4      845.83      832.60     15.09 o
   4   8   4        2.98        0.82      1.30 o
   5   8   4       51.58       49.46      2.29 o
   6   8   4        0.83        2.75      1.60 o
   7   8   4       20.68       17.29      2.15 o
   8   8   4       76.76       81.94      4.54 o
   9   8   4        2.08        0.88      2.55 o
  10   8   4       29.90       27.98      3.93 o
  11   8   4        6.34        5.44      4.42 o
 -13   9   4        1.95        6.46      4.72 o
 -12   9   4        1.39       10.34      4.39 o
 -11   9   4        7.09        6.90      3.71 o
 -10   9   4        0.52        0.88      2.22 o
  -9   9   4       12.99       13.04      2.11 o
  -8   9   4        1.37        3.48      1.84 o
  -7   9   4      263.84      263.64      6.12 o
  -6   9   4      212.32      200.29      4.36 o
  -5   9   4       12.41       14.12      1.50 o
  -4   9   4      411.79      406.00      4.95 o
  -3   9   4       14.93       16.70      1.32 o
  -2   9   4     1646.59     1748.99     26.82 o
  -1   9   4        3.89        0.88      1.28 o
   0   9   4     3220.60     3351.36     33.42 o
   1   9   4        8.50       13.30      1.94 o
   2   9   4       26.39       39.12      2.28 o
   3   9   4      329.73      300.96      4.75 o
   4   9   4      878.98      924.52     12.12 o
   5   9   4      193.84      171.05      4.53 o
   6   9   4       94.49       98.55      3.67 o
   7   9   4       10.00       13.30      2.23 o
   8   9   4      105.03      131.34      5.88 o
   9   9   4        0.05        3.22      3.26 o
  10   9   4        0.13       -2.51      2.51 o
 -13  10   4        0.54        1.88      3.80 o
 -12  10   4        1.06        4.84      4.12 o
 -11  10   4       78.32       92.20      7.23 o
 -10  10   4       25.61       31.66      3.31 o
  -9  10   4       38.12       35.10      2.73 o
  -8  10   4       19.44       20.88      2.59 o
  -7  10   4     1124.97     1162.38     14.49 o
  -6  10   4       68.59       58.40      2.35 o
  -5  10   4       91.04       87.56      2.83 o
  -4  10   4       56.72       52.19      1.96 o
  -3  10   4     1068.97     1078.29     10.04 o
  -2  10   4      284.47      244.19      4.34 o
  -1  10   4      409.04      387.24     15.50 o
   0  10   4      151.45      150.42      6.99 o
   1  10   4     2150.80     2185.60     23.32 o
   2  10   4       81.91       76.03      3.05 o
   3  10   4       65.08       64.00      2.39 o
   4  10   4        0.36        3.13      2.22 o
   5  10   4      314.74      296.56      6.22 o
   6  10   4      262.99      280.27      6.23 o
   7  10   4      402.93      347.41      7.17 o
   8  10   4        0.07        0.89      2.48 o
   9  10   4       12.27       12.11      3.07 o
  10  10   4        3.39        1.28      3.16 o
 -10  11   4        0.02       -0.66      2.63 o
  -9  11   4       12.41       17.91      2.40 o
  -8  11   4        9.04        9.24      1.99 o
  -7  11   4      464.19      481.95      8.80 o
  -6  11   4        5.31        6.18      1.59 o
  -5  11   4      223.56      189.15      3.97 o
  -4  11   4      538.12      468.56      8.42 o
  -3  11   4        1.65        0.33      1.35 o
  -2  11   4       54.39       69.31      2.59 o
  -1  11   4      106.47      104.59      5.18 o
   0  11   4     2314.37     2342.60     26.67 o
   1  11   4      168.20      148.00      4.22 o
   2  11   4       38.04       54.97      2.81 o
   3  11   4       40.36       37.17      2.51 o
   4  11   4       88.98       95.04      3.64 o
   5  11   4      144.25      127.02      4.24 o
   6  11   4        7.24        5.51      1.96 o
   7  11   4       34.96       33.39      2.86 o
   8  11   4       32.54       31.12      3.69 o
   9  11   4       49.74       46.07      4.84 o
  10  11   4        0.83       -3.47      3.83 o
 -11  12   4        0.14       -0.96      3.56 o
 -10  12   4       91.69       94.18      7.32 o
  -9  12   4       22.08       23.00      3.53 o
  -8  12   4        1.20        0.68      2.42 o
  -7  12   4       20.00       22.84      3.15 o
  -6  12   4        0.09       -0.47      1.55 o
  -5  12   4      204.36      196.99      4.98 o
  -4  12   4      536.31      493.01      9.73 o
  -3  12   4       32.24       26.58      2.06 o
  -2  12   4      138.45      147.16      3.77 o
  -1  12   4       20.42       16.07      2.15 o
   0  12   4      424.45      459.96      7.89 o
   1  12   4       39.74       47.83      2.87 o
   2  12   4       53.47       56.34      3.35 o
   3  12   4       38.88       31.68      7.05 o
   4  12   4      162.01      180.52      6.27 o
   5  12   4      103.12       97.48      5.01 o
   6  12   4      180.13      173.22      6.53 o
   7  12   4       19.17       17.31      5.14 o
   8  12   4       25.41       33.21      5.98 o
 -11  13   4       26.19       32.97      5.44 o
 -10  13   4       63.48       63.57      6.81 o
  -9  13   4       26.54       34.35      9.50 o
  -8  13   4       38.50       34.39      3.71 o
  -7  13   4       53.07       58.12      4.13 o
  -6  13   4      105.01       94.75      6.04 o
  -5  13   4       42.25       37.17      2.74 o
  -4  13   4       42.24       43.49      2.93 o
  -3  13   4       15.56       15.47      1.99 o
  -2  13   4       19.91       16.84      2.26 o
  -1  13   4        2.58        2.14      1.75 o
   0  13   4       23.85       23.14      2.40 o
   1  13   4        8.80        6.79      1.94 o
   2  13   4        7.38        5.79      1.93 o
   3  13   4       66.27       77.12      4.29 o
   4  13   4        2.55        1.94      2.40 o
   5  13   4        0.59       -0.77      2.39 o
   6  13   4        5.64       10.46      3.90 o
   7  13   4       28.96       26.05      3.69 o
   8  13   4       30.33       59.84      7.26 o
 -11  14   4        2.62        7.80      4.33 o
 -10  14   4       42.66       47.79      6.52 o
  -9  14   4       45.10       42.83      4.12 o
  -8  14   4       10.38        6.91      4.71 o
  -7  14   4      125.59      131.84      6.00 o
  -6  14   4       55.05       55.44      4.24 o
  -5  14   4        4.31        4.39      1.83 o
  -4  14   4       25.98       24.43      2.59 o
  -3  14   4      160.13      162.45      4.25 o
  -2  14   4      127.18      129.44      4.45 o
  -1  14   4      191.93      200.66      5.34 o
   0  14   4       13.05        9.80      2.17 o
   1  14   4       79.39       77.74      3.65 o
   2  14   4       27.70       30.82      2.72 o
   3  14   4       48.82       49.91      4.09 o
   4  14   4        0.38       -0.36      2.40 o
   5  14   4        0.20       -2.10      2.10 o
   6  14   4      220.13      245.67      8.26 o
   7  14   4       56.06       47.83     11.10 o
   8  14   4       19.53       18.80      4.99 o
  -9  15   4        2.38        3.38      2.97 o
  -8  15   4        0.27       -1.42      2.67 o
  -7  15   4        0.50        1.54      2.49 o
  -6  15   4      113.94      116.64      5.91 o
  -5  15   4        2.90        0.03      1.91 o
  -4  15   4       32.94       26.86      3.26 o
  -3  15   4       12.30       13.93      2.08 o
  -2  15   4        0.03        0.48      1.86 o
  -1  15   4       20.27       16.72      2.48 o
   0  15   4       77.31       72.01      3.67 o
   1  15   4        1.43        2.25      1.85 o
   2  15   4       21.30       19.48      3.23 o
   3  15   4       84.79       87.88      5.09 o
   4  15   4        2.74        0.32      2.40 o
   5  15   4       44.24       64.15      7.99 o
   6  15   4        1.47        0.17      6.74 o
   7  15   4       71.39       72.75      7.05 o
  -9  16   4        3.79        1.43      4.99 o
  -8  16   4        0.39        0.06      2.79 o
  -7  16   4       32.68       32.24      4.09 o
  -6  16   4       17.71       16.74      3.52 o
  -5  16   4        7.60       13.73      3.20 o
  -4  16   4        7.11        4.65      2.18 o
  -3  16   4       33.49       32.77      2.58 o
  -2  16   4        0.20        0.15      1.92 o
  -1  16   4       60.70       73.37      3.81 o
   0  16   4        3.68        3.14      1.93 o
   1  16   4        3.72        0.41      1.94 o
   2  16   4        8.61        6.70      2.91 o
   3  16   4       11.53       12.18      3.09 o
   4  16   4        0.00       -1.23      2.77 o
   5  16   4        7.47        1.12      4.15 o
   6  16   4        5.88        5.35      4.21 o
  -7  17   4        5.93        1.73      4.78 o
  -6  17   4        2.27        3.92      3.10 o
  -5  17   4        0.98        3.37      2.94 o
  -4  17   4        5.14        3.48      2.08 o
  -3  17   4        0.00       -1.65      2.25 o
  -2  17   4        1.11        1.52      2.13 o
  -1  17   4        4.69        5.49      2.32 o
   0  17   4       10.82        8.18      2.57 o
   1  17   4        2.03        2.83      2.13 o
   2  17   4        4.16        5.73      2.93 o
   3  17   4        0.09       -4.98      4.98 o
   4  17   4       18.53       14.13      3.51 o
  -5  18   4        0.66        4.15      4.90 o
  -4  18   4        0.01       -0.34      2.06 o
  -3  18   4        6.21        4.14      2.68 o
  -2  18   4       10.52       10.31      2.63 o
  -1  18   4        0.06       -2.13      2.79 o
   0  18   4       17.20       19.12      2.98 o
   1  18   4        7.87        2.53      2.98 o
   2  18   4       18.51       19.88      6.04 o
  -3  19   4        6.63        4.45      3.80 o
  -2  19   4        0.00        2.56      3.06 o
  -1  19   4       30.00       38.17      6.19 o
   0  19   4        0.18       -3.53      3.53 o
 -13   0   5      173.90      171.26     10.31 o
 -11   0   5      372.36      335.82     12.76 o
  -9   0   5       83.02       85.67      3.61 o
  -7   0   5       51.49       59.86      3.14 o
  -5   0   5      583.54      617.36      9.63 o
  -3   0   5      853.54      944.92     13.09 o
  -1   0   5     4389.42     4693.01     77.53 o
   1   0   5     2607.39     2852.13     33.21 o
   3   0   5      527.71      567.13      7.16 o
   5   0   5       18.27       21.19      3.44 o
   7   0   5      438.70      450.65     13.90 o
   9   0   5        7.36       11.75      3.95 o
  11   0   5       17.14       16.23      4.66 o
 -14   1   5      120.49      124.75     13.57 o
 -13   1   5      120.61      114.85      6.32 o
 -12   1   5      265.99      255.28      8.24 o
 -11   1   5       91.13      115.47      5.69 o
 -10   1   5       19.75       25.03      3.37 o
  -9   1   5      223.27      197.29      5.40 o
  -8   1   5     1170.06     1133.58     11.58 o
  -7   1   5      897.76      863.69      9.17 o
  -6   1   5      593.91      564.89      5.46 o
  -5   1   5       17.94       19.92      1.47 o
  -4   1   5       55.41       59.35      2.33 o
  -3   1   5      265.48      341.38      4.32 o
  -2   1   5     1396.16     1436.11     12.59 o
  -1   1   5     1430.77     1414.05     14.70 o
   0   1   5      338.44      281.11      4.30 o
   1   1   5     1004.55     1016.59     11.06 o
   2   1   5      376.82      381.09      5.02 o
   3   1   5     1026.72     1157.74      9.61 o
   4   1   5      639.59      753.65      7.03 o
   5   1   5      755.88      695.21      9.26 o
   6   1   5      305.65      295.89      7.35 o
   7   1   5       27.21       28.84      3.11 o
   8   1   5       55.11       43.53      5.44 o
   9   1   5        1.76        0.90      2.22 o
  10   1   5       96.90       95.13      5.27 o
  11   1   5       43.52       47.44      4.38 o
 -14   2   5        0.99        0.28      3.30 o
 -13   2   5       48.79       53.42      4.88 o
 -12   2   5        3.60       -2.65      2.65 o
 -11   2   5       34.51       35.03      3.83 o
 -10   2   5        0.03       -0.72      2.46 o
  -9   2   5        0.08       -1.13      1.50 o
  -8   2   5      148.11      121.03      2.75 o
  -7   2   5      241.52      253.68      3.07 o
  -6   2   5     1082.63     1080.89      8.42 o
  -5   2   5     1351.16     1464.66     10.76 o
  -4   2   5      614.03      714.09      6.93 o
  -3   2   5      694.26      797.99      6.33 o
  -2   2   5     1708.76     1726.18     12.28 o
  -1   2   5     4679.75     4941.17     46.11 o
   0   2   5      238.25      262.63      4.18 o
   1   2   5        6.93       13.87      1.67 o
   2   2   5      411.25      347.13      4.97 o
   3   2   5      677.38      636.54      6.75 o
   4   2   5        5.53        8.00      1.16 o
   5   2   5      743.23      749.08     12.89 o
   6   2   5     1269.62     1196.75     18.50 o
   7   2   5       63.69       71.06      6.07 o
   8   2   5      248.22      244.55      8.04 o
   9   2   5       63.00       61.78      4.36 o
  10   2   5       28.47       34.65      3.89 o
  11   2   5        9.75        5.66      5.14 o
 -14   3   5        1.71        4.83      3.66 o
 -13   3   5      359.87      355.35     10.13 o
 -12   3   5        7.64        7.71      3.16 o
 -11   3   5      112.95      140.63      8.92 o
 -10   3   5       60.22       58.82      4.02 o
  -9   3   5      938.59      875.26     11.69 o
  -8   3   5      267.08      271.55      3.82 o
  -7   3   5     4795.02     4703.03     38.40 o
  -6   3   5      453.18      463.70      4.44 o
  -5   3   5        0.24        3.07      0.88 o
  -4   3   5     2198.03     2344.16     16.33 o
  -3   3   5     1432.19     1274.52      9.47 o
  -2   3   5     2814.30     3037.54     20.65 o
  -1   3   5        6.57        3.14      1.71 o
   0   3   5     2602.40     2738.77     26.63 o
   1   3   5      434.10      491.51      8.00 o
   2   3   5     1718.41     1750.73     18.25 o
   3   3   5      257.61      283.18      4.57 o
   4   3   5       21.87       21.42      1.12 o
   5   3   5      510.34      491.32      7.43 o
   6   3   5      512.88      490.65     17.02 o
   7   3   5      218.12      228.81      6.72 o
   8   3   5        0.30       -0.15      4.59 o
   9   3   5       94.21       88.29      5.25 o
  10   3   5       57.09       45.06      4.35 o
  11   3   5       90.93       99.19      5.79 o
 -14   4   5        3.08       -0.67      3.30 o
 -13   4   5       19.56       16.07      3.74 o
 -12   4   5        1.26        1.72      3.92 o
 -11   4   5        1.43        1.08      2.73 o
 -10   4   5      243.45      238.80      5.53 o
  -9   4   5       72.55       63.28      3.06 o
  -8   4   5        0.49        1.30      0.99 o
  -7   4   5      190.00      205.52      2.83 o
  -6   4   5       28.50       26.26      1.16 o
  -5   4   5      186.86      198.49      2.62 o
  -4   4   5      961.34      924.93      7.40 o
  -3   4   5      536.76      548.21      4.86 o
  -2   4   5       85.65       59.00      1.63 o
  -1   4   5     1016.03     1021.45      9.70 o
   0   4   5      384.19      426.54      5.93 o
   1   4   5     1017.97     1222.05     16.50 o
   2   4   5      116.27      123.79      2.93 o
   3   4   5     1327.85     1321.13     20.50 o
   4   4   5       13.09       14.95      1.54 o
   5   4   5      119.66      107.98      3.75 o
   6   4   5      549.58      494.91     10.08 o
   7   4   5        1.40        2.14      1.91 o
   8   4   5      134.92      134.78      5.57 o
   9   4   5       30.75       30.96      5.01 o
  10   4   5        1.63       -1.84      3.21 o
  11   4   5       11.36       11.87      3.27 o
 -14   5   5        9.38        6.20      3.48 o
 -13   5   5       44.96       50.51      4.88 o
 -12   5   5      127.21      121.79      6.05 o
 -11   5   5      115.11      119.19      5.79 o
 -10   5   5        6.83        3.59      1.83 o
  -9   5   5      542.58      520.97      8.41 o
  -8   5   5      309.10      313.62      5.97 o
  -7   5   5     1144.73     1101.74      8.92 o
  -6   5   5        2.47        4.98      0.87 o
  -5   5   5       84.30       78.27      1.72 o
  -4   5   5      395.08      365.45      3.42 o
  -3   5   5       56.75       67.59      2.05 o
  -2   5   5      731.39      787.95     10.82 o
  -1   5   5     2739.07     2860.37     28.09 o
   0   5   5       41.73       38.69      2.69 o
   1   5   5       25.82       23.10      1.60 o
   2   5   5      350.21      314.88      4.94 o
   3   5   5       46.56       46.67      1.93 o
   4   5   5       19.34       22.81      2.53 o
   5   5   5       92.45       80.81      4.38 o
   6   5   5      181.73      160.37      5.69 o
   7   5   5       11.38       10.02      2.46 o
   8   5   5       56.96       59.45      5.50 o
   9   5   5      208.93      218.00      7.56 o
  10   5   5        3.76        0.41      2.43 o
  11   5   5       10.06       10.75      3.29 o
 -14   6   5        3.45        5.85      3.57 o
 -13   6   5       63.02       72.56      5.24 o
 -12   6   5        0.06       -2.61      2.61 o
 -11   6   5       77.30       72.16      4.75 o
 -10   6   5      295.77      316.71      6.62 o
  -9   6   5      191.01      190.35      4.82 o
  -8   6   5      337.31      330.80      5.68 o
  -7   6   5      168.99      161.67      2.98 o
  -6   6   5        0.80        9.84      2.98 o
  -5   6   5     3532.81     3724.68     28.22 o
  -4   6   5     1210.45     1236.94      9.52 o
  -3   6   5        0.70        0.50      0.76 o
  -2   6   5     1604.51     1694.36     17.75 o
  -1   6   5      856.99      896.45     10.57 o
   0   6   5     1351.90     1353.80     14.79 o
   1   6   5      696.39      721.92      7.72 o
   2   6   5      177.59      172.19      3.13 o
   3   6   5      177.45      176.13      5.35 o
   4   6   5      212.36      184.12      7.28 o
   5   6   5      116.16      137.78      3.76 o
   6   6   5        0.19       -1.24      1.37 o
   7   6   5       28.88       30.91      3.09 o
   8   6   5        0.90        0.30      2.09 o
   9   6   5      175.75      178.03      6.73 o
  10   6   5       34.52       26.86      3.84 o
  11   6   5        2.87       -3.74      3.74 o
 -14   7   5        0.01       -1.30      3.48 o
 -13   7   5        5.62       11.44      3.59 o
 -12   7   5        0.80        0.12      2.88 o
 -11   7   5       21.17       20.25      3.40 o
 -10   7   5       73.74       91.46      3.75 o
  -9   7   5       30.69       36.60      2.68 o
  -8   7   5      460.45      434.61      6.21 o
  -7   7   5       28.51       24.71      1.55 o
  -6   7   5        1.29        0.51      1.00 o
  -5   7   5       57.49       49.25      1.86 o
  -4   7   5     1589.55     1560.16     11.74 o
  -3   7   5      262.99      239.69      4.41 o
  -2   7   5      334.63      335.32      5.42 o
  -1   7   5      139.87      152.23      3.53 o
   0   7   5     3853.44     4020.26     33.67 o
   1   7   5     2538.57     2524.79     22.11 o
   2   7   5      921.16      900.80     25.46 o
   3   7   5      447.73      431.26      5.64 o
   4   7   5       39.21       35.19      1.92 o
   5   7   5      206.28      171.47      3.78 o
   6   7   5      420.04      426.69      6.45 o
   7   7   5      140.12      151.60      4.64 o
   8   7   5        0.10       -1.72      1.72 o
   9   7   5       47.94       58.21      3.72 o
  10   7   5       68.39       83.45      9.80 o
 -13   8   5        6.74       10.91      4.75 o
 -12   8   5       54.47       58.19      6.34 o
 -11   8   5        2.11        7.59      3.80 o
 -10   8   5      166.36      161.58      5.92 o
  -9   8   5        0.08        3.37      2.35 o
  -8   8   5      255.91      219.18      5.14 o
  -7   8   5      484.54      463.54      8.65 o
  -6   8   5        4.85        2.96      1.31 o
  -5   8   5     1038.62     1039.56     10.88 o
  -4   8   5        7.51        6.60      1.11 o
  -3   8   5      217.67      214.85      3.36 o
  -2   8   5      194.64      193.65      4.15 o
  -1   8   5     3257.33     3110.89    118.68 o
   0   8   5      199.66      208.33      4.37 o
   1   8   5      205.70      196.14      4.29 o
   2   8   5       78.23       83.28      4.34 o
   3   8   5      621.08      626.65      8.77 o
   4   8   5      226.72      214.84      4.92 o
   5   8   5      424.09      423.77      7.44 o
   6   8   5       48.54       41.78      2.74 o
   7   8   5       42.96       51.33      3.95 o
   8   8   5        6.17        5.57      2.69 o
   9   8   5       47.39       49.05      4.44 o
  10   8   5       10.52       19.97      3.65 o
 -13   9   5        9.70       17.99      5.17 o
 -12   9   5       50.49       54.96      6.52 o
 -11   9   5      110.45      110.09      6.93 o
 -10   9   5       58.20       56.77      5.95 o
  -9   9   5       33.43       40.69      3.51 o
  -8   9   5        8.89       14.05      2.18 o
  -7   9   5      300.28      317.16      5.19 o
  -6   9   5        3.58        2.73      1.29 o
  -5   9   5       25.92       26.87      2.26 o
  -4   9   5      630.67      625.62      7.37 o
  -3   9   5       71.86       69.82      2.46 o
  -2   9   5     1093.17     1074.23     12.93 o
  -1   9   5      108.76      108.56      4.26 o
   0   9   5      566.57      504.23     10.92 o
   1   9   5     2022.29     2006.68     21.62 o
   2   9   5     1200.69     1196.75     14.31 o
   3   9   5      136.45      134.32      4.91 o
   4   9   5      218.24      220.34      5.15 o
   5   9   5       45.40       37.54      2.63 o
   6   9   5      158.25      147.05      9.00 o
   7   9   5      115.85       99.18      5.26 o
   8   9   5       21.41       22.09      3.44 o
   9   9   5        8.12       11.94      3.23 o
  10   9   5        7.35        7.14      4.60 o
 -13  10   5        3.35       11.27      4.78 o
 -12  10   5       49.01       65.51      7.14 o
 -11  10   5      133.12      153.83      8.31 o
 -10  10   5        6.94        7.83      2.61 o
  -9  10   5       24.28       27.66      3.17 o
  -8  10   5      107.88       93.00      3.63 o
  -7  10   5       26.49       25.16      2.45 o
  -6  10   5      121.08      126.38      3.33 o
  -5  10   5      168.70      171.21      3.74 o
  -4  10   5      134.75      141.92      3.03 o
  -3  10   5      258.21      257.36      4.55 o
  -2  10   5       39.15       34.85      2.35 o
  -1  10   5      437.50      466.64      7.45 o
   0  10   5       91.78       90.53      6.47 o
   1  10   5       39.50       50.34      9.91 o
   2  10   5       43.71       41.14      2.56 o
   3  10   5       21.75       16.41      2.59 o
   4  10   5      107.22       97.70      3.74 o
   5  10   5      117.61      116.34      4.04 o
   6  10   5       25.02       23.05      2.59 o
   7  10   5       71.20       61.70      3.42 o
   8  10   5        2.09        4.88      2.70 o
   9  10   5       17.87       14.18      3.56 o
  10  10   5       16.42       19.61      5.53 o
 -11  11   5       16.21       18.12      3.28 o
 -10  11   5       11.01        6.98      2.68 o
  -9  11   5       51.45       59.28      4.08 o
  -8  11   5      208.61      198.36      5.23 o
  -7  11   5        0.06       -0.47      1.83 o
  -6  11   5       51.01       55.27      2.75 o
  -5  11   5      130.69      128.90      3.46 o
  -4  11   5        0.71        2.50      1.32 o
  -3  11   5      192.08      205.24      5.35 o
  -2  11   5       77.81       73.62      3.16 o
  -1  11   5       20.97       20.66      2.22 o
   0  11   5      217.55      225.54      5.22 o
   1  11   5      270.57      268.38      5.68 o
   2  11   5       11.41        8.52      1.82 o
   3  11   5      100.97       95.14      3.60 o
   4  11   5      128.77      150.56      4.79 o
   5  11   5        0.68        1.87      1.80 o
   6  11   5      106.94      121.61      4.44 o
   7  11   5       14.34        8.62      2.20 o
   8  11   5       28.23       33.50      3.98 o
   9  11   5       13.36       18.20      5.41 o
 -11  12   5      120.27      118.36      8.37 o
 -10  12   5       30.68       25.05      4.87 o
  -9  12   5       46.71       72.84      6.75 o
  -8  12   5       25.88       28.60      4.98 o
  -7  12   5       74.40       73.98     11.04 o
  -6  12   5       14.37       15.60      2.26 o
  -5  12   5      705.22      720.23     20.98 o
  -4  12   5      144.93      145.62      3.82 o
  -3  12   5        2.42       -0.73      1.93 o
  -2  12   5       18.00       17.52      2.56 o
  -1  12   5      203.44      217.46      5.24 o
   0  12   5      347.29      352.99      6.82 o
   1  12   5       51.07       50.12      2.95 o
   2  12   5       13.52       14.02      2.14 o
   3  12   5       25.77       22.89      2.96 o
   4  12   5      129.97      129.84      5.65 o
   5  12   5        2.58        1.06      2.34 o
   6  12   5        3.86        5.32      2.61 o
   7  12   5      110.42       99.08      5.31 o
   8  12   5       81.18       72.51      7.65 o
 -11  13   5        0.77        4.72      4.09 o
 -10  13   5        3.11        9.47      4.06 o
  -9  13   5        0.72        1.70      3.44 o
  -8  13   5       95.55       99.39      5.26 o
  -7  13   5        0.23       -2.40      2.40 o
  -6  13   5       99.41       99.02      3.99 o
  -5  13   5        8.68        9.31      2.14 o
  -4  13   5      103.08      102.31      3.41 o
  -3  13   5        7.89        4.33      1.99 o
  -2  13   5      180.18      178.81      4.98 o
  -1  13   5       12.07       12.85      2.44 o
   0  13   5      166.91      175.66      8.45 o
   1  13   5       62.93       78.75      3.52 o
   2  13   5        0.00       -1.24      1.57 o
   3  13   5        4.18        4.04      2.21 o
   4  13   5        0.30       -0.94      2.30 o
   5  13   5      248.67      268.27      8.17 o
   6  13   5       10.96        9.33      2.85 o
   7  13   5        1.44        0.70      3.47 o
 -10  14   5        5.88       12.55      4.45 o
  -9  14   5       47.93       56.43      6.52 o
  -8  14   5       16.22       13.28      3.24 o
  -7  14   5       30.87       27.62      3.59 o
  -6  14   5       92.35      103.45      5.42 o
  -5  14   5       78.27       82.93      3.77 o
  -4  14   5       65.47       67.82      3.52 o
  -3  14   5      120.39      116.86      5.16 o
  -2  14   5       12.93       11.05      2.47 o
  -1  14   5       40.80       45.84      3.10 o
   0  14   5       67.91       67.86      5.01 o
   1  14   5      113.42       98.35      4.00 o
   2  14   5       13.00        6.78      2.73 o
   3  14   5        0.76        1.58      3.06 o
   4  14   5       22.21       22.19      4.50 o
   5  14   5        2.13        5.13      2.83 o
   6  14   5       46.01       44.84      4.26 o
   7  14   5       11.57       14.23      4.72 o
  -9  15   5        1.91       -0.42      3.26 o
  -8  15   5        0.05       -0.69      2.73 o
  -7  15   5       20.29       15.10      3.39 o
  -6  15   5      114.24      119.56      6.06 o
  -5  15   5      118.90      117.74      4.60 o
  -4  15   5       14.61       15.66      2.42 o
  -3  15   5        1.62        3.34      2.17 o
  -2  15   5        0.80        1.77      1.89 o
  -1  15   5        0.09        2.01      2.00 o
   0  15   5       28.76       33.59      2.98 o
   1  15   5       33.27       32.68      2.95 o
   2  15   5        3.11        5.82      2.84 o
   3  15   5       40.68       43.38      4.12 o
   4  15   5        2.34       -2.82      2.87 o
   5  15   5       45.56       51.67      4.62 o
   6  15   5        4.11        9.30      4.15 o
  -8  16   5        6.70       -0.21      4.45 o
  -7  16   5        0.23       -1.45      2.62 o
  -6  16   5       51.53       45.53      4.39 o
  -5  16   5       11.54       11.82      2.48 o
  -4  16   5        6.08        7.12      2.83 o
  -3  16   5        3.10       -1.83      1.83 o
  -2  16   5       99.52      102.68      4.37 o
  -1  16   5       16.16       17.35      2.70 o
   0  16   5       69.02       58.31      4.16 o
   1  16   5        1.52        0.45      1.83 o
   2  16   5        2.36        3.13      2.61 o
   3  16   5       94.64       93.63     16.36 o
   4  16   5       20.05       20.04      3.75 o
   5  16   5        9.14       12.76      4.87 o
  -8  17   5        0.00       -3.50      5.05 o
  -7  17   5        1.25        3.35      5.05 o
  -6  17   5       13.07       14.93      3.52 o
  -5  17   5       44.00       44.16      4.37 o
  -4  17   5        0.02       -2.10      2.54 o
  -3  17   5       32.98       37.68      3.28 o
  -2  17   5        0.12        1.04      2.09 o
  -1  17   5       32.21       30.12      3.80 o
   0  17   5        8.81        6.90      2.39 o
   1  17   5       90.59      101.52      7.37 o
   2  17   5        1.74        2.58      3.33 o
   3  17   5       38.73       29.86      4.01 o
  -5  18   5       18.16        7.65      4.90 o
  -4  18   5        0.54       -3.17      3.17 o
  -3  18   5        5.12        5.81      2.39 o
  -2  18   5       50.47       54.94      3.85 o
  -1  18   5        8.21       10.18      2.70 o
   0  18   5       37.19       43.27      3.62 o
   1  18   5        2.71        1.43      4.99 o
   0  19   5        3.27        3.83      4.15 o
 -14   0   6        1.12        5.29      4.78 o
 -12   0   6      242.32      259.55     11.81 o
 -10   0   6      139.32      150.84      8.46 o
  -8   0   6       34.22       30.33      2.91 o
  -6   0   6      774.85      675.86     10.83 o
  -4   0   6      427.12      434.98      7.67 o
  -2   0   6      130.81      127.50      5.41 o
   0   0   6     3420.26     3656.06     42.46 o
   2   0   6      275.73      258.21      5.35 o
   4   0   6     5734.46     5725.84     53.83 o
   6   0   6       96.12       99.80      6.34 o
   8   0   6      183.48      182.41      9.24 o
  10   0   6       84.56       83.60      7.47 o
 -14   1   6        2.34        1.82      3.15 o
 -13   1   6       16.45       25.68      5.77 o
 -12   1   6      119.19      113.29      5.85 o
 -11   1   6      213.66      217.33      7.21 o
 -10   1   6       18.97       16.66      3.02 o
  -9   1   6      896.41      900.92     11.86 o
  -8   1   6      462.58      459.15      6.15 o
  -7   1   6       29.12       23.45      1.57 o
  -6   1   6      382.95      337.34      4.91 o
  -5   1   6      747.78      756.65      8.18 o
  -4   1   6      792.94      885.74      9.16 o
  -3   1   6       54.98       34.20      1.17 o
  -2   1   6     2919.23     3091.40     30.07 o
  -1   1   6     6642.64     6752.59     69.08 o
   0   1   6       90.71       99.87      2.71 o
   1   1   6     1494.52     1545.24     13.93 o
   2   1   6       27.44       30.67      1.42 o
   3   1   6     9586.81    10117.98     71.30 o
   4   1   6      298.65      284.61      3.84 o
   5   1   6       61.17       54.72      4.57 o
   6   1   6        1.53        2.02      1.82 o
   7   1   6      769.70      784.95     14.55 o
   8   1   6       26.03       22.78      3.30 o
   9   1   6       65.49       64.44      4.61 o
  10   1   6        3.39        3.74      3.81 o
 -14   2   6        0.10       -2.74      3.72 o
 -13   2   6       20.51       16.92      4.93 o
 -12   2   6      188.86      174.62      6.80 o
 -11   2   6        7.59        8.40      4.06 o
 -10   2   6      651.53      618.07     19.44 o
  -9   2   6      290.63      265.85      4.02 o
  -8   2   6       26.25       22.66      1.44 o
  -7   2   6      996.75     1015.82     10.90 o
  -6   2   6     2079.85     2031.86     16.40 o
  -5   2   6      790.22      811.07      7.70 o
  -4   2   6      236.97      202.14      3.30 o
  -3   2   6      593.94      585.66      5.13 o
  -2   2   6       89.07       96.18      3.02 o
  -1   2   6     1356.56     1488.04     15.81 o
   0   2   6      337.19      359.80      7.27 o
   1   2   6       22.13       27.68      1.59 o
   2   2   6       34.21       49.27      1.93 o
   3   2   6      119.51      103.41      2.53 o
   4   2   6      907.98      868.71      8.20 o
   5   2   6      134.48      119.10      3.53 o
   6   2   6      345.63      360.39      8.62 o
   7   2   6        0.21        0.56      1.88 o
   8   2   6       88.43       88.03      4.72 o
   9   2   6       46.88       43.08      4.07 o
  10   2   6       15.80       14.16      3.28 o
  11   2   6        4.59        4.72      4.27 o
 -14   3   6        4.09        2.54      3.71 o
 -13   3   6       35.05       37.06      4.45 o
 -12   3   6      170.73      166.09      6.87 o
 -11   3   6       85.05       78.47      4.81 o
 -10   3   6       21.89       23.77      2.36 o
  -9   3   6       18.78       21.42      2.20 o
  -8   3   6      250.51      259.29      4.25 o
  -7   3   6     1610.04     1579.22     13.41 o
  -6   3   6      628.66      656.24      6.67 o
  -5   3   6       28.29       29.01      1.54 o
  -4   3   6      429.52      489.64      4.51 o
  -3   3   6      194.10      139.86      2.09 o
  -2   3   6      294.45      291.98      3.93 o
  -1   3   6      429.14      539.18      7.25 o
   0   3   6       78.94       77.95      3.14 o
   1   3   6        0.34       -0.54      1.25 o
   2   3   6      930.88      921.85     13.30 o
   3   3   6      113.17      112.25      2.55 o
   4   3   6      165.22      141.39      3.66 o
   5   3   6        0.00       -1.15      1.15 o
   6   3   6       57.83       58.69      4.02 o
   7   3   6       10.44        8.64      2.40 o
   8   3   6       13.80       13.17      2.85 o
   9   3   6       54.12       57.10      4.54 o
  10   3   6       93.51      106.16      5.81 o
  11   3   6       45.24       53.20      6.72 o
 -14   4   6        1.06        1.24      3.38 o
 -13   4   6      103.08      100.36     12.12 o
 -12   4   6        3.70        2.29      2.85 o
 -11   4   6       30.58       33.77      3.86 o
 -10   4   6       95.73       90.35      3.56 o
  -9   4   6      504.05      453.11     24.28 o
  -8   4   6        0.67       -0.63      1.00 o
  -7   4   6     2077.37     2050.11     16.78 o
  -6   4   6      567.36      562.22      5.30 o
  -5   4   6     2004.08     1932.47     17.43 o
  -4   4   6       90.57       85.52      1.69 o
  -3   4   6     2985.22     2794.21     19.42 o
  -2   4   6      708.58      814.38      8.30 o
  -1   4   6       39.14       23.72      1.38 o
   0   4   6       23.02       33.23      4.14 o
   1   4   6      935.02      841.49     12.60 o
   2   4   6        9.19       12.12      1.38 o
   3   4   6      156.68      151.28      3.44 o
   4   4   6       72.58       53.94      2.96 o
   5   4   6        2.14        1.75      1.79 o
   6   4   6        8.67        8.88      2.54 o
   7   4   6        3.03        5.25      2.25 o
   8   4   6       29.13       33.80      3.59 o
   9   4   6      348.92      334.66     17.35 o
  10   4   6        6.84        4.37      2.70 o
  11   4   6        9.80       17.87      5.32 o
 -14   5   6        8.14        9.59      3.60 o
 -13   5   6       16.09       15.12      3.50 o
 -12   5   6        0.62        1.69      3.05 o
 -11   5   6      454.40      449.43     13.52 o
 -10   5   6       26.46       24.59      2.89 o
  -9   5   6       62.48       63.24      3.23 o
  -8   5   6      679.06      626.13      6.78 o
  -7   5   6     2216.17     2184.36     17.77 o
  -6   5   6     1307.43     1196.14     16.68 o
  -5   5   6     1399.81     1392.27     10.72 o
  -4   5   6      759.54      768.08      6.55 o
  -3   5   6      820.81      796.44      6.77 o
  -2   5   6     3026.53     3162.41     26.57 o
  -1   5   6     2165.57     2091.68     21.46 o
   0   5   6     1033.65      991.50     11.60 o
   1   5   6        2.92        7.50      1.33 o
   2   5   6       22.02       23.37      1.61 o
   3   5   6      833.01      792.13      9.96 o
   4   5   6       65.74       74.05      4.77 o
   5   5   6       25.21       30.22      2.39 o
   6   5   6      288.76      259.09      7.14 o
   7   5   6      177.05      162.26     17.89 o
   8   5   6        8.35       12.54      3.62 o
   9   5   6      110.05      110.45      5.69 o
  10   5   6       57.50       58.70      6.99 o
  11   5   6       66.55       75.35      7.56 o
 -14   6   6        0.18        1.06      3.43 o
 -13   6   6        8.01       -1.05      4.62 o
 -12   6   6      268.81      261.65      9.06 o
 -11   6   6        1.17        1.79      2.73 o
 -10   6   6      122.33      138.92      4.38 o
  -9   6   6      739.92      709.75     10.44 o
  -8   6   6       11.24       11.50      1.58 o
  -7   6   6      213.89      216.95      4.05 o
  -6   6   6       57.53       51.64      1.88 o
  -5   6   6     1454.28     1394.36     11.98 o
  -4   6   6       64.24       65.70      1.80 o
  -3   6   6     1351.50     1268.82     10.90 o
  -2   6   6        0.91        1.13      1.16 o
  -1   6   6       23.75       19.85      1.60 o
   0   6   6      128.60      134.95      3.39 o
   1   6   6      299.22      274.30      7.15 o
   2   6   6      137.26      128.80      5.48 o
   3   6   6       73.60       82.56      2.67 o
   4   6   6        2.65        4.82      1.45 o
   5   6   6        3.96        5.24      2.32 o
   6   6   6        5.74        1.97      3.02 o
   7   6   6        6.36        5.06      2.38 o
   8   6   6        2.50        6.02      2.61 o
   9   6   6      214.19      217.23      9.55 o
  10   6   6       10.04       10.97      3.27 o
 -13   7   6      103.22      127.28      7.47 o
 -12   7   6       29.09       32.38      5.33 o
 -11   7   6      171.95      153.30      4.93 o
 -10   7   6        1.25       -1.38      1.78 o
  -9   7   6      105.14      103.08      3.84 o
  -8   7   6      458.69      444.28     11.95 o
  -7   7   6       94.52       82.09      2.68 o
  -6   7   6      481.58      461.95      5.43 o
  -5   7   6      129.39      119.55      2.80 o
  -4   7   6        4.57        4.58      0.98 o
  -3   7   6       29.49       30.67      2.50 o
  -2   7   6      615.57      571.11     19.77 o
  -1   7   6       41.05       43.58      2.18 o
   0   7   6      413.75      431.06      6.67 o
   1   7   6       10.83       11.93      1.33 o
   2   7   6       70.62       77.52      2.36 o
   3   7   6       52.84       42.57      2.25 o
   4   7   6        0.62        1.57      1.27 o
   5   7   6       67.47       74.90      2.77 o
   6   7   6       16.05       22.29      2.43 o
   7   7   6       25.91       21.16      4.45 o
   8   7   6       15.03       15.00      4.60 o
   9   7   6       53.44       46.71      6.49 o
 -13   8   6      127.72      126.28      8.82 o
 -12   8   6      198.30      220.06     10.79 o
 -11   8   6       91.71       90.87      4.95 o
 -10   8   6       69.24       87.32      4.58 o
  -9   8   6        0.26        4.47      2.22 o
  -8   8   6        1.89        0.42      1.90 o
  -7   8   6      215.09      204.19      4.82 o
  -6   8   6      259.63      251.87      4.43 o
  -5   8   6      173.42      179.44      4.04 o
  -4   8   6      209.08      210.53      6.29 o
  -3   8   6      104.12      100.92      4.67 o
  -2   8   6       64.77       61.50      4.37 o
  -1   8   6        1.57        4.68      1.46 o
   0   8   6       67.74       66.73      2.77 o
   1   8   6     2137.49     2213.51     23.50 o
   2   8   6      252.98      218.38      4.80 o
   3   8   6        3.63        0.16      1.71 o
   4   8   6       50.31       42.72      2.72 o
   5   8   6      195.06      216.28      6.84 o
   6   8   6        4.78        7.09      1.99 o
   7   8   6       78.59       91.39      6.78 o
   8   8   6        1.19       -1.73      5.33 o
   9   8   6       63.59       60.50      4.90 o
 -13   9   6       31.78       40.35      5.89 o
 -12   9   6       28.79       56.85      6.64 o
 -11   9   6        1.52        1.08      2.93 o
 -10   9   6      219.72      224.91      7.17 o
  -9   9   6        4.08        7.88      2.52 o
  -8   9   6        9.04       11.41      2.82 o
  -7   9   6      471.99      461.11      6.59 o
  -6   9   6       51.82       45.71      2.42 o
  -5   9   6       69.10       66.84      3.23 o
  -4   9   6      162.27      161.74      3.58 o
  -3   9   6      353.10      364.02      6.30 o
  -2   9   6      152.13      144.33      3.91 o
  -1   9   6      505.08      490.82      7.60 o
   0   9   6      448.39      456.96      7.61 o
   1   9   6      129.98      125.99      3.79 o
   2   9   6      190.95      229.27      5.06 o
   3   9   6       12.71        8.24      2.27 o
   4   9   6       61.54       55.29      3.07 o
   5   9   6        6.37        7.80      2.02 o
   6   9   6      358.86      370.64     14.76 o
   7   9   6        0.64        1.28      2.48 o
   8   9   6      172.06      176.83      7.04 o
   9   9   6        3.25        3.93      4.36 o
 -13  10   6       99.41      143.34      9.53 o
 -12  10   6       19.39       38.05      5.53 o
 -11  10   6       15.76       26.89      3.52 o
 -10  10   6        0.86        4.88      2.31 o
  -9  10   6       57.43       58.09      3.96 o
  -8  10   6        6.13       11.33      2.60 o
  -7  10   6      286.53      288.89      5.18 o
  -6  10   6        0.88        1.30      1.45 o
  -5  10   6      120.61      119.86      3.38 o
  -4  10   6       86.65       87.72      2.89 o
  -3  10   6      478.06      465.24      7.53 o
  -2  10   6      913.05      837.41     14.26 o
  -1  10   6      549.47      571.39      8.66 o
   0  10   6        6.79        5.63      1.70 o
   1  10   6     1620.11     1639.78     18.80 o
   2  10   6       71.18       60.88      5.13 o
   3  10   6        6.36        7.45      2.31 o
   4  10   6        6.72        7.37      1.89 o
   5  10   6      479.64      501.08      8.90 o
   6  10   6      105.33      107.41      4.24 o
   7  10   6        9.60        8.90      2.87 o
   8  10   6       15.90       23.33      3.81 o
   9  10   6      184.82      197.35     10.97 o
 -12  11   6        1.28        7.44      3.95 o
 -11  11   6        5.53        1.56      2.63 o
 -10  11   6       58.49       59.70      4.33 o
  -9  11   6        0.16       -0.40      3.45 o
  -8  11   6        1.36        3.26      2.30 o
  -7  11   6       44.58       40.20      2.38 o
  -6  11   6      487.83      480.41      7.06 o
  -5  11   6      636.06      612.51      8.11 o
  -4  11   6      350.32      323.35      6.34 o
  -3  11   6       96.37       99.92      3.73 o
  -2  11   6       28.38       34.73      2.54 o
  -1  11   6      279.68      278.38      7.44 o
   0  11   6       23.71       27.70      2.44 o
   1  11   6      381.79      381.46      7.07 o
   2  11   6        3.56        1.60      1.62 o
   3  11   6       39.07       39.41      3.56 o
   4  11   6       45.92       47.21      3.56 o
   5  11   6        2.04        3.40      2.02 o
   6  11   6      156.53      142.94     12.52 o
   7  11   6        0.25        4.54      2.55 o
   8  11   6      134.05      138.85      6.73 o
 -11  12   6       13.30       19.88      4.72 o
 -10  12   6        1.66        8.40      4.03 o
  -9  12   6        8.30        2.78      3.20 o
  -8  12   6       12.59       15.24      4.03 o
  -7  12   6        1.57        2.29      1.96 o
  -6  12   6      190.71      200.94      5.12 o
  -5  12   6      168.59      153.27      3.97 o
  -4  12   6       28.27       25.41      3.37 o
  -3  12   6        2.90       -0.38      1.69 o
  -2  12   6      121.57      108.63      4.10 o
  -1  12   6        0.05       -0.34      1.59 o
   0  12   6        9.86       12.54      2.18 o
   1  12   6       47.86       34.55      2.62 o
   2  12   6       41.13       26.90      3.18 o
   3  12   6        2.89       -1.07      1.65 o
   4  12   6       77.47       80.00      3.80 o
   5  12   6        3.79        3.69      2.14 o
   6  12   6       19.11       20.86      2.68 o
   7  12   6       10.27        8.49      4.87 o
 -11  13   6        4.28        6.28      3.89 o
 -10  13   6        0.46        0.15      3.32 o
  -9  13   6        0.45       -0.27      2.93 o
  -8  13   6        0.51       -0.96      3.14 o
  -7  13   6       95.28      108.21      7.08 o
  -6  13   6       12.65       11.57      2.28 o
  -5  13   6      274.53      279.12     11.01 o
  -4  13   6       21.96       19.33      2.48 o
  -3  13   6       82.05       76.43      3.59 o
  -2  13   6      130.70      111.03      4.19 o
  -1  13   6       42.07       51.65      3.09 o
   0  13   6       46.10       52.99      3.21 o
   1  13   6       16.72       18.00      2.38 o
   2  13   6        7.43        8.36      2.64 o
   3  13   6       16.92       13.60      4.15 o
   4  13   6       92.97       98.13      5.17 o
   5  13   6        9.70       16.90      3.17 o
   6  13   6        7.30        7.11      2.90 o
   7  13   6        7.61        6.31      3.95 o
 -10  14   6        9.67        9.27      4.45 o
  -9  14   6       30.22       32.91      5.68 o
  -8  14   6        0.07        0.36      3.08 o
  -7  14   6       91.40       98.65      5.45 o
  -6  14   6        9.17        7.71      2.16 o
  -5  14   6       18.48       17.73      2.54 o
  -4  14   6        4.81        8.19      2.16 o
  -3  14   6        5.53        3.62      2.72 o
  -2  14   6      137.62      138.36      8.25 o
  -1  14   6      253.36      236.80      8.81 o
   0  14   6       83.03       80.74      3.75 o
   1  14   6      214.07      214.22      5.76 o
   2  14   6       57.84       62.31      7.49 o
   3  14   6        6.17        4.85      3.35 o
   4  14   6        5.22        6.19      2.72 o
   5  14   6      128.01      124.30      6.05 o
   6  14   6       25.74       21.07      4.48 o
   7  14   6       43.66       40.65      6.25 o
  -9  15   6        3.00        4.30      4.24 o
  -8  15   6        0.21       10.88      4.42 o
  -7  15   6       33.61       34.22      4.00 o
  -6  15   6        3.51       -1.58      2.38 o
  -5  15   6        7.18       18.21      3.75 o
  -4  15   6       16.89       17.43      3.03 o
  -3  15   6        3.30        4.51      2.13 o
  -2  15   6       48.28       52.11      3.41 o
  -1  15   6       45.36       57.67      4.51 o
   0  15   6       16.61       19.07      2.59 o
   1  15   6       16.67       16.85      2.58 o
   2  15   6      108.26      125.12      6.01 o
   3  15   6       59.77       73.40      5.07 o
   4  15   6       26.28       27.29      3.85 o
   5  15   6       11.09       13.78      4.39 o
  -7  16   6       27.87       28.78      5.71 o
  -6  16   6       47.89       49.68      6.62 o
  -5  16   6        9.50       10.29      2.93 o
  -4  16   6       84.49       98.78      5.43 o
  -3  16   6        7.85        4.87      2.21 o
  -2  16   6        0.37       -1.69      2.04 o
  -1  16   6       40.17       46.40      3.41 o
   0  16   6       34.92       34.42      3.12 o
   1  16   6        0.63        2.30      2.89 o
   2  16   6       46.70       51.01      4.54 o
   3  16   6        1.37       -2.22      2.59 o
  -6  17   6        1.32        8.64      4.78 o
  -5  17   6        0.28        1.37      2.60 o
  -4  17   6        0.08        1.15      2.56 o
  -3  17   6       16.22       20.94      3.00 o
  -2  17   6        2.73        4.79      2.43 o
  -1  17   6        0.81        0.89      1.96 o
   0  17   6        9.82        8.72      2.48 o
   1  17   6        0.03       -1.47      2.64 o
   2  17   6        5.65        5.41      5.20 o
  -4  18   6        4.04        2.96      3.47 o
  -3  18   6       12.23       19.22      4.93 o
  -2  18   6        0.40       -2.67      2.84 o
  -1  18   6        0.91       -1.55      2.92 o
   0  18   6        3.90       -4.78      4.78 o
 -13   0   7       78.62       86.14      7.77 o
 -11   0   7       42.71       42.35      5.65 o
  -9   0   7        0.05        0.21      1.64 o
  -7   0   7     1115.07     1035.24     15.50 o
  -5   0   7      510.01      446.58      8.19 o
  -3   0   7     1349.86     1370.52     32.53 o
  -1   0   7      496.70      525.52     13.15 o
   1   0   7      310.89      314.54      8.95 o
   3   0   7       83.30       88.28      3.37 o
   5   0   7       86.65       65.22      5.35 o
   7   0   7      557.13      600.30     17.84 o
   9   0   7        1.98       -2.75      3.17 o
 -14   1   7        3.77        8.50      3.62 o
 -13   1   7       20.70       28.66      3.98 o
 -12   1   7      144.94      129.21      6.02 o
 -11   1   7        9.04       11.24      2.90 o
 -10   1   7      296.70      299.32      8.70 o
  -9   1   7        0.62        1.47      1.25 o
  -8   1   7       17.24       13.75      1.50 o
  -7   1   7      721.05      687.88      8.10 o
  -6   1   7     1691.21     1669.21     32.22 o
  -5   1   7      380.44      351.02      4.98 o
  -4   1   7      515.20      591.24      7.00 o
  -3   1   7       18.53        9.27      1.08 o
  -2   1   7      533.44      421.10      6.38 o
  -1   1   7     4431.26     4681.23     44.60 o
   0   1   7      585.30      553.01      7.55 o
   1   1   7      494.46      483.33      5.95 o
   2   1   7       49.13       45.69      1.83 o
   3   1   7      834.83      776.91      7.54 o
   4   1   7        2.92        1.85      1.33 o
   5   1   7       37.85       41.58      3.29 o
   6   1   7       94.57       85.34      9.37 o
   7   1   7        5.37        4.81      2.52 o
   8   1   7      118.25      118.26     11.66 o
   9   1   7      122.87      129.46      6.18 o
  10   1   7        4.19        5.14      3.11 o
 -14   2   7       32.53       38.47      5.51 o
 -13   2   7       34.93       34.74      4.15 o
 -12   2   7       64.75       57.47      4.69 o
 -11   2   7       53.62       47.15      4.01 o
 -10   2   7       60.78       49.72      2.86 o
  -9   2   7       44.37       40.77      2.12 o
  -8   2   7      577.19      529.41      6.15 o
  -7   2   7      241.84      216.65      6.82 o
  -6   2   7      173.49      145.84      2.84 o
  -5   2   7      156.00      136.13      2.69 o
  -4   2   7      407.53      384.17      4.71 o
  -3   2   7      793.35      776.21      6.63 o
  -2   2   7     1187.94     1105.15     12.76 o
  -1   2   7        0.10        0.54      1.15 o
   0   2   7       19.68       27.84      1.78 o
   1   2   7        6.47       12.35      1.41 o
   2   2   7     1356.21     1368.41     12.95 o
   3   2   7      734.30      791.15     10.70 o
   4   2   7        0.54        1.69      1.49 o
   5   2   7      231.06      205.04      6.33 o
   6   2   7       56.14       61.01      6.68 o
   7   2   7      678.16      669.54     22.91 o
   8   2   7        8.15        4.43      2.51 o
   9   2   7       27.77       30.67      3.86 o
  10   2   7       70.85       71.30      5.35 o
 -14   3   7       54.88       61.40      8.56 o
 -13   3   7       36.70       46.33      4.54 o
 -12   3   7       15.93       13.33      3.36 o
 -11   3   7       24.57       25.27      3.32 o
 -10   3   7       68.30       69.31      3.28 o
  -9   3   7       65.02       70.58      3.19 o
  -8   3   7      648.11      615.69      6.83 o
  -7   3   7      917.55      889.22      9.73 o
  -6   3   7      608.00      558.53     12.56 o
  -5   3   7     4349.10     4278.26     35.76 o
  -4   3   7      681.27      657.20      6.78 o
  -3   3   7       71.15       79.89      1.70 o
  -2   3   7      179.23      158.74      2.92 o
  -1   3   7     5224.55     5545.34     52.38 o
   0   3   7      363.65      353.46      5.73 o
   1   3   7     2847.50     2863.97     28.51 o
   2   3   7       42.62       44.84      2.65 o
   3   3   7      420.50      387.18      5.65 o
   4   3   7     1216.97     1215.58     14.98 o
   5   3   7      351.19      378.16     11.45 o
   6   3   7      173.37      163.03      6.31 o
   7   3   7        3.52       -2.05      2.05 o
   8   3   7       65.70       68.86      5.68 o
   9   3   7      147.22      146.79      6.52 o
  10   3   7       54.82       53.23      6.81 o
 -14   4   7       99.60      112.61      6.44 o
 -13   4   7        4.68        4.60      3.00 o
 -12   4   7      110.47      127.50      5.89 o
 -11   4   7       21.91       17.97      3.27 o
 -10   4   7        1.61        3.31      1.81 o
  -9   4   7       90.64       79.54      2.37 o
  -8   4   7        2.35        2.18      1.14 o
  -7   4   7      331.98      323.31      4.50 o
  -6   4   7       10.50        9.02      1.31 o
  -5   4   7      318.50      310.88      4.68 o
  -4   4   7       23.47       20.72      1.31 o
  -3   4   7        3.32        2.84      0.86 o
  -2   4   7      685.13      663.51      7.33 o
  -1   4   7       55.24       58.65      2.08 o
   0   4   7        3.73        8.48      1.43 o
   1   4   7      240.31      246.24      5.82 o
   2   4   7      157.93      127.60     15.68 o
   3   4   7       63.66       69.09      2.62 o
   4   4   7      325.42      351.54      6.49 o
   5   4   7       47.00       49.09      2.70 o
   6   4   7       11.52       13.60      2.60 o
   7   4   7       17.80       20.22      3.01 o
   8   4   7       10.43       12.34      3.80 o
   9   4   7       36.42       42.34      4.33 o
  10   4   7        0.02       -0.48      3.38 o
 -14   5   7       32.80       36.54      4.59 o
 -13   5   7       10.73       12.47      5.28 o
 -12   5   7       81.42       84.33      7.53 o
 -11   5   7       24.42       22.32      2.58 o
 -10   5   7       90.58       94.26      3.78 o
  -9   5   7      103.99      109.58      3.90 o
  -8   5   7        0.17        0.64      1.19 o
  -7   5   7      144.94      139.94      2.94 o
  -6   5   7      164.95      170.93      8.33 o
  -5   5   7      132.51      131.81      3.83 o
  -4   5   7       44.40       47.65      1.72 o
  -3   5   7      506.65      504.97      8.30 o
  -2   5   7       74.29       84.38      4.43 o
  -1   5   7      453.62      413.57      9.78 o
   0   5   7      160.13      141.02      3.51 o
   1   5   7     1500.39     1465.10     20.33 o
   2   5   7       46.00       49.79      2.33 o
   3   5   7       62.87       68.49      2.63 o
   4   5   7      371.64      356.97      7.80 o
   5   5   7       29.73       30.34      2.39 o
   6   5   7      137.93      131.60      5.46 o
   7   5   7      202.66      207.42      9.47 o
   8   5   7        0.02       -0.23      2.37 o
   9   5   7        6.02        5.04      2.80 o
  10   5   7        6.86        4.93      4.06 o
 -14   6   7       58.94       62.08      7.77 o
 -13   6   7        3.62        6.86      3.31 o
 -12   6   7        6.88       16.51      3.28 o
 -11   6   7      164.49      173.95      5.18 o
 -10   6   7       10.06       12.57      2.18 o
  -9   6   7       35.74       43.29      3.42 o
  -8   6   7       14.01       12.96      1.47 o
  -7   6   7      966.95      920.68     12.57 o
  -6   6   7      149.55      147.30      2.93 o
  -5   6   7       15.75       20.38      1.35 o
  -4   6   7        5.05        2.10      0.96 o
  -3   6   7      607.29      597.75      8.04 o
  -2   6   7      350.65      360.74      5.83 o
  -1   6   7      220.29      214.68      4.39 o
   0   6   7      693.40      660.15      8.96 o
   1   6   7     2253.01     2270.12     23.83 o
   2   6   7      219.60      199.74      5.02 o
   3   6   7      290.53      314.33     10.09 o
   4   6   7      581.33      544.13      8.59 o
   5   6   7       10.76        7.27      1.75 o
   6   6   7      206.91      211.94      6.71 o
   7   6   7      270.69      274.55      8.04 o
   8   6   7       18.52       15.09      3.26 o
   9   6   7       13.18       21.67      3.66 o
 -13   7   7       16.60       19.64      5.14 o
 -12   7   7      271.73      295.11     12.43 o
 -11   7   7       92.93       92.16      7.98 o
 -10   7   7       58.71       58.28      5.64 o
  -9   7   7      374.92      367.98      7.07 o
  -8   7   7      469.44      450.68      9.65 o
  -7   7   7        0.41        2.24      2.17 o
  -6   7   7       41.49       36.37      1.98 o
  -5   7   7      375.65      361.36      6.50 o
  -4   7   7      337.75      311.49      5.95 o
  -3   7   7       42.95       31.23      2.05 o
  -2   7   7      306.69      317.54      5.54 o
  -1   7   7       67.79       69.06      3.21 o
   0   7   7      286.96      258.06      6.29 o
   1   7   7      120.57      125.96      3.63 o
   2   7   7        9.77        9.61      1.69 o
   3   7   7      467.97      417.32     12.42 o
   4   7   7      556.96      537.93      8.85 o
   5   7   7       70.84       94.01      4.22 o
   6   7   7       60.85       56.14      4.18 o
   7   7   7       81.32       85.15      7.02 o
   8   7   7       59.20       55.68      6.72 o
   9   7   7      148.32      157.36     10.34 o
 -13   8   7        1.07        4.72      4.03 o
 -12   8   7        1.01        2.84      4.06 o
 -11   8   7      252.96      268.95      8.26 o
 -10   8   7      107.52      121.11      5.46 o
  -9   8   7        0.10        1.02      2.15 o
  -8   8   7       50.14       55.53      2.97 o
  -7   8   7      580.53      551.54     14.12 o
  -6   8   7       68.63       68.20      3.03 o
  -5   8   7      100.15       85.89      3.28 o
  -4   8   7     1194.25     1095.93     13.88 o
  -3   8   7      754.10      748.31      9.98 o
  -2   8   7       20.38       20.73      2.03 o
  -1   8   7        3.72        2.15      1.43 o
   0   8   7      106.56      115.58      3.55 o
   1   8   7      632.23      608.31      8.93 o
   2   8   7       12.59       12.04      2.10 o
   3   8   7      177.41      166.08      5.67 o
   4   8   7       59.34       66.05      4.04 o
   5   8   7      131.01      132.32      4.38 o
   6   8   7       32.30       40.53      3.87 o
   7   8   7      311.45      306.38      9.00 o
   8   8   7        1.50        4.69      5.39 o
 -13   9   7       48.61       52.21      6.66 o
 -12   9   7       36.42       43.64      6.01 o
 -11   9   7        0.52        5.76      2.61 o
 -10   9   7       39.58       41.03      3.76 o
  -9   9   7       17.20       15.49      3.08 o
  -8   9   7      335.38      321.91      8.32 o
  -7   9   7      240.51      234.63      5.53 o
  -6   9   7        2.97        6.13      1.69 o
  -5   9   7        4.80        4.90      1.71 o
  -4   9   7      386.54      363.36     10.24 o
  -3   9   7      221.83      203.31      4.68 o
  -2   9   7      133.22      121.79      3.76 o
  -1   9   7       10.33       10.09      1.78 o
   0   9   7       28.29       31.68      2.35 o
   1   9   7      134.72      138.41      4.07 o
   2   9   7       50.94       51.28      2.76 o
   3   9   7       58.18       53.29      3.70 o
   4   9   7      301.43      298.04      6.52 o
   5   9   7        2.34        1.87      1.83 o
   6   9   7       31.25       30.46      2.87 o
   7   9   7        0.42       -0.77      2.97 o
   8   9   7       50.30       46.07      4.68 o
 -13  10   7       18.20       31.23      6.13 o
 -12  10   7        0.11        6.31      4.03 o
 -11  10   7       20.24       23.70      3.37 o
 -10  10   7       32.33       38.17      3.75 o
  -9  10   7      119.91      110.02     10.28 o
  -8  10   7      183.01      189.73     21.10 o
  -7  10   7        0.25        3.03      1.75 o
  -6  10   7      129.82      120.14      4.09 o
  -5  10   7       37.63       37.57      2.86 o
  -4  10   7      364.98      364.62      9.43 o
  -3  10   7       94.52       85.69      3.46 o
  -2  10   7      136.12      123.47      3.95 o
  -1  10   7      243.08      229.90      5.23 o
   0  10   7        9.15        8.69      1.92 o
   1  10   7      150.76      157.81      4.48 o
   2  10   7        3.33        7.78      2.40 o
   3  10   7       66.32       73.39      4.33 o
   4  10   7        0.01        0.52      1.74 o
   5  10   7       49.29       57.57      3.46 o
   6  10   7        1.29        6.71      2.16 o
   7  10   7        0.22        0.98      2.73 o
   8  10   7       20.02       28.99      6.04 o
 -12  11   7        1.57        3.24      2.68 o
 -11  11   7        1.16        0.61      2.39 o
 -10  11   7       25.95       36.15      3.80 o
  -9  11   7        9.64        8.46      2.69 o
  -8  11   7       50.62       45.09      3.72 o
  -7  11   7       11.14       14.85      2.22 o
  -6  11   7       31.41       29.25      2.55 o
  -5  11   7       58.73       69.43      3.34 o
  -4  11   7       72.77       73.50      4.21 o
  -3  11   7      288.12      290.97      6.05 o
  -2  11   7       44.10       45.31      3.00 o
  -1  11   7       24.76       18.84      2.25 o
   0  11   7      224.19      218.08      6.39 o
   1  11   7       60.75       62.43      4.09 o
   2  11   7      268.60      245.85      7.20 o
   3  11   7       30.79       20.05      3.10 o
   4  11   7       49.10       49.57      3.22 o
   5  11   7        1.05       -1.95      2.30 o
   6  11   7        8.39        5.94      2.08 o
   7  11   7       93.99      107.35     12.52 o
 -12  12   7        0.73        1.52      3.89 o
 -11  12   7        1.14        0.84      3.74 o
 -10  12   7        0.19        5.82      2.55 o
  -9  12   7       23.03       26.14      6.13 o
  -8  12   7       25.81       25.91      7.01 o
  -7  12   7      104.34      122.73      4.45 o
  -6  12   7       33.43       36.84      2.85 o
  -5  12   7      110.85      118.91      5.28 o
  -4  12   7        3.12        2.64      2.93 o
  -3  12   7      715.32      736.79     10.89 o
  -2  12   7      192.76      192.76      5.12 o
  -1  12   7       53.57       59.67      3.24 o
   0  12   7        0.39        2.03      1.72 o
   1  12   7      132.95      138.87      5.25 o
   2  12   7      199.60      195.34      7.61 o
   3  12   7      456.48      480.93      8.88 o
   4  12   7        0.00        1.49      1.84 o
   5  12   7        0.71        0.45      1.90 o
   6  12   7       13.28       14.76      2.59 o
   7  12   7       74.19       72.27      7.14 o
 -11  13   7        0.79       -0.03      3.71 o
 -10  13   7        6.03        6.52      3.77 o
  -9  13   7        0.62        2.36      3.32 o
  -8  13   7       16.79       12.31      4.39 o
  -7  13   7       67.63       53.38      6.19 o
  -6  13   7      130.51      125.96      5.59 o
  -5  13   7       38.91       46.28      3.93 o
  -4  13   7      224.96      217.63      7.06 o
  -3  13   7       85.60       83.18      3.82 o
  -2  13   7       49.46       58.83      3.88 o
  -1  13   7      180.44      197.88      5.43 o
   0  13   7      181.30      178.50      5.14 o
   1  13   7       14.89       16.66      2.45 o
   2  13   7      234.83      212.41      7.31 o
   3  13   7        0.63        3.13      4.08 o
   4  13   7       31.20       30.28      8.40 o
   5  13   7        5.98        6.73      2.91 o
   6  13   7       28.63       27.77      5.29 o
  -9  14   7        2.99       -0.48      3.05 o
  -8  14   7       17.75       21.64      5.29 o
  -7  14   7        2.31        1.40      3.17 o
  -6  14   7       21.94       23.57      3.36 o
  -5  14   7        5.58        3.94      2.47 o
  -4  14   7       49.62       49.82      4.54 o
  -3  14   7       31.85       47.21      4.11 o
  -2  14   7      109.84      136.88      4.81 o
  -1  14   7       68.84       86.52      3.95 o
   0  14   7        1.26        1.03      2.03 o
   1  14   7       25.23       31.15      5.35 o
   2  14   7      139.80      156.96      6.46 o
   3  14   7       78.23       78.48      5.62 o
   4  14   7        2.52        4.50      5.23 o
   5  14   7       10.12        8.57      3.00 o
  -8  15   7        0.16        1.02      4.03 o
  -7  15   7        3.73        1.76      3.44 o
  -6  15   7        2.55       -3.49      5.17 o
  -5  15   7        4.25        6.98      2.60 o
  -4  15   7        5.73        2.07      2.63 o
  -3  15   7        3.12        5.29      2.63 o
  -2  15   7        0.14       -1.66      1.94 o
  -1  15   7        2.96        1.95      2.17 o
   0  15   7       21.10       19.64      2.76 o
   1  15   7       32.71       32.75      4.53 o
   2  15   7       42.99       43.13      4.42 o
   3  15   7        8.10        8.38      3.41 o
   4  15   7        1.89        6.23      3.16 o
  -6  16   7       12.94       15.99      4.87 o
  -5  16   7        1.07        2.59      2.63 o
  -4  16   7       10.19       17.66      3.32 o
  -3  16   7       36.28       26.69      3.87 o
  -2  16   7        0.02        0.90      2.12 o
  -1  16   7        4.67       -0.40      2.12 o
   0  16   7        3.40        2.92      2.67 o
   1  16   7        3.97        2.18      2.81 o
   2  16   7        6.02        4.18      3.39 o
  -5  17   7        0.19        0.54      3.95 o
  -4  17   7       25.95       19.07      3.44 o
  -3  17   7        0.47       -2.49      2.49 o
  -2  17   7        4.87        7.92      3.11 o
  -1  17   7       22.98       22.39      3.11 o
   0  17   7       11.09        7.11      4.93 o
   1  17   7        0.41        3.41      5.02 o
  -1  18   7       11.53       12.67      5.86 o
 -14   0   8       46.40       76.96      7.98 o
 -12   0   8        5.72       12.61      4.69 o
 -10   0   8      638.68      641.02     11.94 o
  -8   0   8      172.66      167.62      5.21 o
  -6   0   8      246.52      205.61      6.69 o
  -4   0   8     4030.51     3770.24    222.54 o
   0   0   8     1276.24     1316.28     18.29 o
   2   0   8       28.22       15.42      2.06 o
   4   0   8        1.56       -0.57      2.66 o
   6   0   8       30.99       32.16      5.05 o
   8   0   8      150.13      158.88      9.59 o
 -14   1   8       92.16       89.83      5.87 o
 -13   1   8      169.85      184.84      8.14 o
 -12   1   8        0.87        2.32      2.83 o
 -11   1   8        8.40       12.34      2.99 o
 -10   1   8      271.21      259.90      5.82 o
  -9   1   8      565.46      551.03      7.47 o
  -8   1   8      400.34      384.27      5.81 o
  -7   1   8     3059.23     2909.61     26.32 o
  -6   1   8       90.12       90.99      2.66 o
  -5   1   8       18.65       16.29      1.70 o
  -4   1   8      236.94      204.18      4.55 o
  -3   1   8     1926.40     1585.81     17.17 o
  -2   1   8       12.16       11.44      1.56 o
  -1   1   8      367.88      304.00      5.43 o
   0   1   8       33.89       27.92      1.68 o
   1   1   8     1055.19     1038.61     10.73 o
   2   1   8        2.55        2.31      1.18 o
   3   1   8       73.94       58.95      2.31 o
   4   1   8      105.94      112.40     10.48 o
   5   1   8      336.40      315.71      8.39 o
   6   1   8        6.87        3.59      2.53 o
   7   1   8      145.62      157.83      6.48 o
   8   1   8       26.57       15.33      3.33 o
   9   1   8      165.55      162.99      7.05 o
 -14   2   8        4.94        8.90      3.57 o
 -13   2   8       59.40       62.86      6.32 o
 -12   2   8        9.60       10.02      3.63 o
 -11   2   8        8.77       10.66      2.84 o
 -10   2   8        8.39       13.42      2.10 o
  -9   2   8      437.94      391.24      5.44 o
  -8   2   8       40.16       33.05      1.79 o
  -7   2   8      149.29      159.52      3.23 o
  -6   2   8       14.46       16.66      1.38 o
  -5   2   8       29.99       29.07      1.56 o
  -4   2   8     1020.60      970.96      9.30 o
  -3   2   8       65.63       67.76      2.69 o
  -2   2   8      581.24      512.29      9.07 o
  -1   2   8      766.95      756.50      9.89 o
   0   2   8      589.40      558.98     10.92 o
   1   2   8       56.88       54.16      2.16 o
   2   2   8      224.76      248.55      4.46 o
   3   2   8       40.29       44.30      2.01 o
   4   2   8       17.53       16.26      2.00 o
   5   2   8       53.13       64.73      4.15 o
   6   2   8      123.18      114.35      5.22 o
   7   2   8       14.81       12.78      2.91 o
   8   2   8        0.37       -1.05      2.23 o
   9   2   8        2.72        4.22      4.50 o
 -14   3   8      206.36      223.59      8.45 o
 -13   3   8        0.52        1.08      2.86 o
 -12   3   8       65.19       59.47      4.56 o
 -11   3   8        0.00        4.14      1.85 o
 -10   3   8     1008.92      996.08     13.56 o
  -9   3   8        0.55        1.71      1.19 o
  -8   3   8        0.38       -1.01      1.01 o
  -7   3   8      435.05      406.85      5.32 o
  -6   3   8      200.25      181.58      3.32 o
  -5   3   8      828.41      795.47      8.12 o
  -4   3   8      344.36      327.91      4.49 o
  -3   3   8       24.28       19.34      1.81 o
  -2   3   8       12.21        9.73      1.23 o
  -1   3   8      513.67      488.62      7.38 o
   0   3   8      258.64      267.80      8.96 o
   1   3   8     1520.85     1526.22     17.01 o
   2   3   8      372.60      369.44      9.26 o
   3   3   8       64.02       66.51      2.42 o
   4   3   8      169.75      173.51      4.62 o
   5   3   8      162.14      186.81      6.37 o
   6   3   8        0.00        3.46      2.97 o
   7   3   8       93.36       98.52      5.30 o
   8   3   8       17.87       24.53      3.90 o
   9   3   8        0.00       -0.96      2.65 o
 -14   4   8        2.62        5.55      3.32 o
 -13   4   8      148.12      160.99      9.73 o
 -12   4   8       95.65       94.34      5.32 o
 -11   4   8       44.99       37.78      5.27 o
 -10   4   8      169.66      170.25      4.84 o
  -9   4   8       75.70       69.36      2.37 o
  -8   4   8      103.50      109.10      2.74 o
  -7   4   8      151.71      161.95      3.23 o
  -6   4   8       33.60       41.08      1.84 o
  -5   4   8      160.46      150.33      3.02 o
  -4   4   8       39.51       40.18      1.72 o
  -3   4   8      344.13      335.99      5.92 o
  -2   4   8      826.79      791.77      8.63 o
  -1   4   8      781.91      746.45      8.32 o
   0   4   8      365.65      339.45     18.31 o
   1   4   8      256.78      265.81     10.74 o
   2   4   8      607.65      561.34     10.11 o
   3   4   8      554.18      553.46     10.49 o
   4   4   8      379.84      383.32      7.10 o
   5   4   8      246.18      260.31      7.53 o
   6   4   8        3.04        4.21      2.29 o
   7   4   8       49.14       52.50      4.28 o
   8   4   8       83.14       79.40      5.33 o
   9   4   8       25.42       36.73      6.01 o
 -14   5   8       32.66       32.79      6.16 o
 -13   5   8       64.10       55.83      4.67 o
 -12   5   8      146.62      143.16      6.28 o
 -11   5   8       39.97       50.84      3.24 o
 -10   5   8      236.00      245.87      7.67 o
  -9   5   8       63.20       61.06      2.28 o
  -8   5   8      126.84      114.58      3.26 o
  -7   5   8     1388.02     1304.69     12.04 o
  -6   5   8      203.00      178.17      3.44 o
  -5   5   8       58.67       71.62      2.19 o
  -4   5   8      242.06      236.61      3.78 o
  -3   5   8     1297.85     1255.09     14.79 o
  -2   5   8       55.86       46.12      2.57 o
  -1   5   8      225.06      224.32      3.97 o
   0   5   8      622.57      594.76      8.49 o
   1   5   8     1312.87     1235.43     43.05 o
   2   5   8      470.73      468.07      9.09 o
   3   5   8       72.74       89.68      3.97 o
   4   5   8       19.21       15.07      2.04 o
   5   5   8      185.46      194.38     10.09 o
   6   5   8      211.44      229.83     10.25 o
   7   5   8      186.88      217.06      7.45 o
   8   5   8       13.80       18.61      3.46 o
   9   5   8       55.93       52.42      6.37 o
 -14   6   8       15.66       21.70      5.68 o
 -13   6   8      153.85      185.00      7.47 o
 -12   6   8      215.16      229.01     10.12 o
 -11   6   8        3.78        4.08      2.02 o
 -10   6   8        8.30       15.34      2.30 o
  -9   6   8       65.45       60.90      2.34 o
  -8   6   8      536.00      545.15      9.41 o
  -7   6   8        2.92        5.75      1.24 o
  -6   6   8        0.01       -0.47      1.01 o
  -5   6   8       23.73       23.00      1.53 o
  -4   6   8     1434.12     1406.52     14.29 o
  -3   6   8       91.36       82.14      3.88 o
  -2   6   8       42.50       39.25      2.21 o
  -1   6   8      235.62      234.46      4.79 o
   0   6   8        6.40        7.99      1.66 o
   1   6   8      213.46      207.76      7.35 o
   2   6   8       59.54       65.79      2.44 o
   3   6   8      263.61      284.11     11.54 o
   4   6   8        3.97        5.13      1.84 o
   5   6   8      178.01      177.08      5.52 o
   6   6   8        0.13        2.20      2.16 o
   7   6   8        0.38        3.83      3.83 o
   8   6   8       21.83       12.85      4.63 o
 -13   7   8       10.69        9.74      4.51 o
 -12   7   8       13.01       15.75      4.69 o
 -11   7   8       38.52       37.04      4.17 o
 -10   7   8        3.42        6.16      2.35 o
  -9   7   8       10.20        9.82      2.62 o
  -8   7   8        0.04       -0.19      1.65 o
  -7   7   8      370.27      339.33      6.63 o
  -6   7   8      241.10      262.42      6.63 o
  -5   7   8      594.11      547.34      8.72 o
  -4   7   8      479.21      450.88      9.49 o
  -3   7   8       92.31       92.24      4.20 o
  -2   7   8      747.81      714.99     11.36 o
  -1   7   8      283.24      251.44      5.12 o
   0   7   8     1048.71     1021.52     12.83 o
   1   7   8       29.02       31.00      2.28 o
   2   7   8       18.76       25.52      2.18 o
   3   7   8        0.22        1.62      1.96 o
   4   7   8       24.24       23.93      2.39 o
   5   7   8       19.62       18.76      2.32 o
   6   7   8       61.05       70.72      4.75 o
   7   7   8        4.26        1.11      3.71 o
   8   7   8       28.72       36.66      4.30 o
 -13   8   8        6.69       20.08      5.38 o
 -12   8   8       15.23       22.09      5.20 o
 -11   8   8       76.83       81.30      5.29 o
 -10   8   8        0.43        0.45      2.21 o
  -9   8   8       98.69       93.79      4.82 o
  -8   8   8      371.36      387.47      7.64 o
  -7   8   8       56.98       55.41      3.00 o
  -6   8   8        5.18        8.85      1.93 o
  -5   8   8      867.93      860.26     12.04 o
  -4   8   8     2115.27     2080.39     28.77 o
  -3   8   8      786.56      747.29     19.97 o
  -2   8   8      864.56      825.37     10.98 o
  -1   8   8       15.87       16.84      2.10 o
   0   8   8       22.74       27.26      2.25 o
   1   8   8      181.84      171.46      5.80 o
   2   8   8      351.82      350.40     14.56 o
   3   8   8        2.65       -0.38      2.06 o
   4   8   8       73.91       68.49      4.60 o
   5   8   8        9.94       11.93      2.39 o
   6   8   8       29.78       27.46      3.70 o
   7   8   8      131.98      132.64      6.46 o
 -12   9   8       38.02       39.07      4.24 o
 -11   9   8        0.50        0.14      2.20 o
 -10   9   8        6.66       11.03      2.79 o
  -9   9   8       66.85       73.53      4.60 o
  -8   9   8       56.20       45.99      2.95 o
  -7   9   8       48.54       48.85      2.97 o
  -6   9   8      189.87      196.52      7.23 o
  -5   9   8      227.31      215.61      6.14 o
  -4   9   8        2.88       -2.10      3.15 o
  -3   9   8       20.19       21.69      4.89 o
  -2   9   8      527.54      467.66     12.24 o
  -1   9   8        0.19       -1.41      1.41 o
   0   9   8        2.46        4.46      1.91 o
   1   9   8      188.51      177.23      5.11 o
   2   9   8      342.23      310.47     12.06 o
   3   9   8        3.99        4.00      4.18 o
   4   9   8       20.83       19.13      2.44 o
   5   9   8        6.99        4.00      2.05 o
   6   9   8       54.87       50.93      4.30 o
   7   9   8       58.27       59.79      4.89 o
 -12  10   8       45.88       47.18      4.43 o
 -11  10   8        8.73        7.77      3.20 o
 -10  10   8       14.78       21.05      3.20 o
  -9  10   8      115.94      121.75      5.59 o
  -8  10   8        6.16        6.71      1.95 o
  -7  10   8       16.61       16.76      2.28 o
  -6  10   8       90.00       90.53      3.89 o
  -5  10   8     1065.95     1032.01     17.37 o
  -4  10   8        5.78        4.02      2.59 o
  -3  10   8      138.34      120.10      5.07 o
  -2  10   8        1.59        3.93      1.73 o
  -1  10   8      107.26      118.38      3.98 o
   0  10   8        5.88        2.06      1.68 o
   1  10   8      305.49      299.01      6.35 o
   2  10   8       50.76       38.17      3.59 o
   3  10   8      109.77      132.20      5.66 o
   4  10   8        4.24        2.93      1.84 o
   5  10   8       27.41       25.50      2.94 o
   6  10   8       54.47       53.42      4.51 o
   7  10   8      107.23      132.46      9.41 o
 -12  11   8       33.01       43.51      4.33 o
 -11  11   8        7.78        7.62      2.80 o
 -10  11   8        1.54       11.23      2.84 o
  -9  11   8       42.65       44.49      5.08 o
  -8  11   8       21.18       22.08      3.31 o
  -7  11   8        2.66        6.66      2.04 o
  -6  11   8       63.66       75.10      3.59 o
  -5  11   8        1.92        2.24      2.18 o
  -4  11   8       21.96       22.52      3.21 o
  -3  11   8       24.45       21.16      3.02 o
  -2  11   8      141.06      146.56     11.06 o
  -1  11   8       10.09       12.95      2.18 o
   0  11   8       11.54       12.63      2.13 o
   1  11   8       96.67       84.03      3.67 o
   2  11   8      717.96      675.61     13.26 o
   3  11   8       30.08       33.16      8.68 o
   4  11   8        3.84        4.38      1.97 o
   5  11   8       11.71       10.07      2.45 o
   6  11   8       35.06       47.86      4.67 o
 -11  12   8       10.16       16.75      3.37 o
 -10  12   8       14.28       19.24      3.38 o
  -9  12   8        0.03        4.99      2.75 o
  -8  12   8       82.34       93.71      6.28 o
  -7  12   8        9.74       11.25      2.23 o
  -6  12   8       70.90       92.43      4.91 o
  -5  12   8        6.95        4.34      2.40 o
  -4  12   8        6.63        3.30      2.22 o
  -3  12   8        6.92        4.49      2.42 o
  -2  12   8       26.48       29.11      3.31 o
  -1  12   8       23.61       31.39      2.71 o
   0  12   8       14.51       23.06      3.67 o
   1  12   8       23.99       19.07      3.77 o
   2  12   8       64.09       61.05      4.48 o
   3  12   8       12.48       13.00      2.39 o
   4  12   8       25.84       28.15      4.91 o
   5  12   8       32.71       22.90      2.90 o
   6  12   8        8.33        8.43      4.66 o
 -10  13   8        0.21       -2.15      3.20 o
  -9  13   8       34.67       37.30      5.68 o
  -8  13   8       80.55       73.55      7.26 o
  -7  13   8        0.00       -0.04      2.20 o
  -6  13   8        6.95        6.43      2.46 o
  -5  13   8       11.67       12.63      2.75 o
  -4  13   8        5.50        4.25      2.48 o
  -3  13   8        8.27        6.34      2.43 o
  -2  13   8       19.15       29.69      3.52 o
  -1  13   8       39.44       48.54      3.20 o
   0  13   8       12.00       11.15      2.34 o
   1  13   8       42.43       41.73      3.96 o
   2  13   8       22.08       23.98      3.57 o
   3  13   8       40.36       36.30      4.04 o
   4  13   8       38.50       39.55      4.20 o
   5  13   8        2.00        1.11      4.12 o
  -8  14   8        3.41        5.44      4.03 o
  -7  14   8       14.88       23.01      5.41 o
  -6  14   8        0.94       -1.10      2.25 o
  -5  14   8      129.71      126.59      5.98 o
  -4  14   8       18.11       24.84      3.46 o
  -3  14   8        4.92        2.45      2.30 o
  -2  14   8      106.32      108.19      5.43 o
  -1  14   8       16.24       16.29      4.11 o
   0  14   8        3.97        3.03      2.40 o
   1  14   8        4.71        4.84      2.92 o
   2  14   8       77.60       78.34      5.22 o
   3  14   8       25.01       23.12      3.76 o
   4  14   8        6.57        9.98      3.45 o
  -7  15   8        2.89       -1.29      3.95 o
  -6  15   8      150.07      160.18      6.90 o
  -5  15   8        0.00       -0.84      2.40 o
  -4  15   8       13.36        6.18      2.75 o
  -3  15   8       18.19       26.48      3.60 o
  -2  15   8        0.52        0.61      2.47 o
  -1  15   8        9.23        8.31      3.23 o
   0  15   8        0.15       -0.46      3.04 o
   1  15   8       90.40      124.98      9.70 o
   2  15   8        1.42        4.64      3.17 o
   3  15   8        6.85        3.23      5.11 o
  -6  16   8       40.87       47.73      6.13 o
  -5  16   8       53.16       48.08      4.56 o
  -4  16   8        0.09       -0.96      3.29 o
  -3  16   8       23.73       24.58      3.68 o
  -2  16   8        1.53        3.21      2.64 o
  -1  16   8        0.12        0.14      2.41 o
   0  16   8        0.25       -0.69      4.18 o
   1  16   8        0.03        3.83      4.66 o
  -2  17   8        3.20        4.78      4.33 o
  -1  17   8        0.34       -3.26      3.26 o
   0  17   8       41.92       48.15      6.96 o
 -13   0   9        5.44       11.42      4.60 o
 -11   0   9       11.04        6.43      3.86 o
  -9   0   9       57.99       63.15      4.57 o
  -7   0   9       27.46       29.51      2.84 o
  -5   0   9       36.79       29.94      6.81 o
  -1   0   9        4.58        6.29      1.97 o
   1   0   9      583.79      550.17     10.11 o
   3   0   9      215.88      226.69     10.71 o
   5   0   9        2.27        4.48      3.35 o
   7   0   9       16.55       10.67      4.09 o
 -14   1   9       21.19       22.42      4.02 o
 -13   1   9       18.78       21.99      3.73 o
 -12   1   9      131.06      130.57      6.69 o
 -11   1   9       17.87       22.26      2.56 o
 -10   1   9        1.27        1.02      1.31 o
  -9   1   9        0.76       -1.30      1.30 o
  -8   1   9       82.37       87.71      5.11 o
  -7   1   9      781.64      745.34     10.59 o
  -6   1   9      233.23      253.74      4.16 o
  -5   1   9      140.50      127.82      2.89 o
  -4   1   9     1658.65     1635.86     18.51 o
  -3   1   9      950.99      930.09     16.81 o
  -2   1   9       14.48       15.45      2.21 o
  -1   1   9      473.25      441.07      6.22 o
   0   1   9     1016.06     1016.95     10.98 o
   1   1   9     1287.44     1278.66     17.21 o
   2   1   9       22.00       27.53      2.24 o
   3   1   9      527.21      532.06      8.43 o
   4   1   9       67.00       75.86      4.37 o
   5   1   9       37.77       38.51      4.72 o
   6   1   9       19.70       10.26      6.86 o
   7   1   9      387.70      391.46     14.62 o
   8   1   9        1.48       -2.13      2.18 o
 -14   2   9        1.02       -0.38      3.39 o
 -13   2   9       15.59       21.24      3.68 o
 -12   2   9      344.42      371.60      9.99 o
 -11   2   9        2.36        0.81      1.85 o
 -10   2   9       60.35       62.55      2.43 o
  -9   2   9       30.51       24.81      2.36 o
  -8   2   9      116.94      121.71      3.03 o
  -7   2   9       88.97       74.52      2.49 o
  -6   2   9      623.30      592.35      6.95 o
  -5   2   9       22.75       20.12      1.55 o
  -4   2   9      493.11      501.34      7.93 o
  -3   2   9      619.13      551.59      8.35 o
  -2   2   9        5.21        1.33      1.25 o
  -1   2   9        0.36       -0.14      1.35 o
   0   2   9      650.81      597.59     10.74 o
   1   2   9     2517.57     2562.21     22.96 o
   2   2   9       63.50       69.01      2.51 o
   3   2   9        1.56        2.05      1.91 o
   4   2   9      221.36      210.90     22.01 o
   5   2   9       95.99       90.62      4.88 o
   6   2   9      254.41      258.66      8.11 o
   7   2   9       13.74       14.58      3.06 o
   8   2   9        9.48        2.97      2.83 o
 -14   3   9        0.00        1.17      4.60 o
 -13   3   9        0.40        3.00      4.09 o
 -12   3   9        1.65        4.65      3.44 o
 -11   3   9       64.39       74.00      3.69 o
 -10   3   9       21.07       15.39      1.67 o
  -9   3   9      114.85      109.72      2.97 o
  -8   3   9       16.33       16.18      1.60 o
  -7   3   9      983.02      947.72      9.66 o
  -6   3   9      141.62      138.01      3.69 o
  -5   3   9       66.82       54.17      2.07 o
  -4   3   9        0.07       -0.97      1.22 o
  -3   3   9      215.24      207.31      6.20 o
  -2   3   9      149.57      126.13      3.70 o
  -1   3   9      451.08      414.42      6.94 o
   0   3   9      955.06      943.64     12.10 o
   1   3   9     1592.07     1528.33     21.34 o
   2   3   9       30.94       28.15      2.25 o
   3   3   9      861.52      816.79     14.12 o
   4   3   9       82.40       83.36      4.63 o
   5   3   9        2.51        7.42      3.35 o
   6   3   9       45.73       48.11      4.16 o
   7   3   9      487.20      483.93     11.88 o
   8   3   9        2.03       -0.06      2.64 o
 -14   4   9        0.10        2.81      4.63 o
 -13   4   9        3.66        4.79      3.00 o
 -12   4   9      292.61      313.08     11.87 o
 -11   4   9       19.77       17.04      2.42 o
 -10   4   9      594.04      558.79     17.70 o
  -9   4   9       22.34       16.24      1.64 o
  -8   4   9       68.28       68.51      2.38 o
  -7   4   9       93.31       94.01      2.65 o
  -6   4   9      552.12      531.00      6.50 o
  -5   4   9        4.33        5.90      1.23 o
  -4   4   9        4.63        0.37      1.44 o
  -3   4   9       75.75       77.45      3.36 o
  -2   4   9      137.49      149.54      4.13 o
  -1   4   9       27.97       28.62      1.85 o
   0   4   9      400.02      376.89      6.67 o
   1   4   9       85.87       93.38      5.48 o
   2   4   9       85.83       84.22      5.50 o
   3   4   9        0.08       -1.63      1.63 o
   4   4   9       97.53       86.72      3.63 o
   5   4   9       43.95       39.74      3.69 o
   6   4   9      122.34      118.11      7.62 o
   7   4   9        0.03        2.24      2.56 o
   8   4   9       10.49        5.83      3.83 o
 -14   5   9       37.57       45.34      6.52 o
 -13   5   9       74.51       85.17      5.43 o
 -12   5   9       66.58       65.54      4.74 o
 -11   5   9       26.01       31.83      2.79 o
 -10   5   9      297.32      291.06      6.56 o
  -9   5   9      420.20      369.66      5.43 o
  -8   5   9       80.53       84.92      2.65 o
  -7   5   9      549.34      517.35      6.45 o
  -6   5   9        6.99       10.96      1.44 o
  -5   5   9       23.61       17.76      1.53 o
  -4   5   9      452.31      436.61      7.39 o
  -3   5   9       67.65       49.02      2.64 o
  -2   5   9      455.78      436.21      7.34 o
  -1   5   9      406.47      398.12      5.79 o
   0   5   9       62.15       57.48      4.84 o
   1   5   9        3.54        7.77      4.39 o
   2   5   9       15.76       14.59      1.88 o
   3   5   9        1.31        3.42      1.93 o
   4   5   9        5.90        5.38      1.66 o
   5   5   9       12.63        6.78      2.53 o
   6   5   9        0.01       -2.09      2.09 o
   7   5   9       14.84       14.92      3.21 o
   8   5   9        0.85       -3.29      3.29 o
 -13   6   9       13.74       11.84      4.93 o
 -12   6   9       25.36       35.24      5.74 o
 -11   6   9        5.38        6.63      2.05 o
 -10   6   9      205.56      215.53      5.60 o
  -9   6   9       75.67       72.21      2.58 o
  -8   6   9        0.07        0.97      1.69 o
  -7   6   9       46.98       50.55      3.54 o
  -6   6   9      834.84      804.12      8.65 o
  -5   6   9      547.71      505.70      6.33 o
  -4   6   9      441.91      408.40      7.24 o
  -3   6   9        0.32       -0.57      1.29 o
  -2   6   9       54.28       55.36      3.55 o
  -1   6   9      197.66      187.98      4.54 o
   0   6   9       19.64       22.31      2.12 o
   1   6   9      337.64      349.20      6.52 o
   2   6   9      113.17      123.00      9.09 o
   3   6   9        0.11       -2.36      2.36 o
   4   6   9        7.54        5.87      2.35 o
   5   6   9       17.39       16.23      4.69 o
   6   6   9        0.08        2.33      3.74 o
   7   6   9        1.38       -3.32      3.32 o
 -13   7   9       37.69       37.39      6.40 o
 -12   7   9        4.72        5.97      2.72 o
 -11   7   9        1.84        2.54      2.32 o
 -10   7   9        8.92       15.68      2.81 o
  -9   7   9       73.95       76.34      3.58 o
  -8   7   9        2.15        4.96      1.83 o
  -7   7   9      330.63      342.58      6.97 o
  -6   7   9       61.83       59.21      3.20 o
  -5   7   9       32.32       34.69      4.38 o
  -4   7   9       36.91       27.93      3.11 o
  -3   7   9      129.17      130.34      8.20 o
  -2   7   9      259.44      247.67      6.86 o
  -1   7   9      806.92      793.29     17.13 o
   0   7   9       88.21       79.67      3.24 o
   1   7   9       55.40       46.06      2.72 o
   2   7   9       18.28       16.54      2.79 o
   3   7   9      109.96      132.89      5.44 o
   4   7   9      127.19      132.36      4.62 o
   5   7   9       15.77       18.96      4.96 o
   6   7   9       32.17       35.23      4.00 o
   7   7   9        6.59        4.30      3.03 o
 -12   8   9        9.58        9.10      2.97 o
 -11   8   9        0.77        1.93      2.40 o
 -10   8   9        4.22        0.70      2.14 o
  -9   8   9       91.43       96.92      4.88 o
  -8   8   9        1.22        2.40      1.74 o
  -7   8   9       88.04       85.93      3.66 o
  -6   8   9        6.09        6.57      1.90 o
  -5   8   9      233.78      233.27      6.99 o
  -4   8   9      133.91      130.36      5.16 o
  -3   8   9      224.79      214.64      6.60 o
  -2   8   9      225.63      235.54      6.76 o
  -1   8   9        2.79        5.07      1.96 o
   0   8   9        0.43        0.50      2.00 o
   1   8   9      252.82      258.43      5.75 o
   2   8   9      169.77      175.17      6.28 o
   3   8   9        0.46       -1.85      1.85 o
   4   8   9      110.15      105.63      4.36 o
   5   8   9       62.50       73.38      4.93 o
   6   8   9        0.03       -0.02      4.66 o
 -12   9   9        0.37        1.48      4.08 o
 -11   9   9      108.60      119.27      5.77 o
 -10   9   9        0.38        2.70      2.84 o
  -9   9   9        8.14       13.42      2.82 o
  -8   9   9      108.08       93.24      4.56 o
  -7   9   9       70.92       73.00      3.56 o
  -6   9   9      358.19      332.84      7.04 o
  -5   9   9        1.03        0.94      2.09 o
  -4   9   9       33.56       28.82      5.33 o
  -3   9   9       66.97       81.24      4.27 o
  -2   9   9      168.91      166.72      5.78 o
  -1   9   9       37.69       46.54      3.53 o
   0   9   9      272.16      265.01      9.28 o
   1   9   9        7.82        8.58      2.03 o
   2   9   9        3.58        3.66      2.51 o
   3   9   9       22.70       32.05      5.26 o
   4   9   9       24.47       31.98      3.30 o
   5   9   9       87.40       91.51      4.33 o
   6   9   9        7.16        7.43      5.23 o
 -12  10   9        3.93        6.59      4.30 o
 -11  10   9        3.88        7.58      2.89 o
 -10  10   9       55.47       66.07      4.74 o
  -9  10   9        1.39        5.42      2.76 o
  -8  10   9        7.29        7.96      3.57 o
  -7  10   9        0.54        0.74      1.80 o
  -6  10   9       48.75       61.44      3.59 o
  -5  10   9        0.22        3.52      2.23 o
  -4  10   9        2.37        1.89      2.06 o
  -3  10   9       45.47       40.24      5.90 o
  -2  10   9        6.16        7.01      3.78 o
  -1  10   9      120.41      119.84      5.17 o
   0  10   9       72.10       74.19      3.60 o
   1  10   9       11.43       15.55      2.94 o
   2  10   9       64.20       70.89      5.32 o
   3  10   9       56.88       60.82      4.49 o
   4  10   9       51.47       51.40      3.48 o
   5  10   9       20.78       24.17      5.52 o
   6  10   9        3.09        4.71      3.13 o
 -11  11   9       30.11       35.87      4.09 o
 -10  11   9       16.16       22.89      3.44 o
  -9  11   9       19.21       18.67      3.14 o
  -8  11   9       39.14       43.01      3.63 o
  -7  11   9       35.40       43.34      3.14 o
  -6  11   9        9.28        5.32      2.51 o
  -5  11   9        9.80       11.35      2.72 o
  -4  11   9        0.00       -0.31      2.29 o
  -3  11   9       26.23       27.39      6.08 o
  -2  11   9        5.53        1.97      2.13 o
  -1  11   9        5.16        8.90      2.49 o
   0  11   9       26.73       31.49      2.78 o
   1  11   9        0.47        1.33      2.59 o
   2  11   9      132.27      138.68      8.52 o
   3  11   9       50.43       48.09      4.30 o
   4  11   9       52.30       41.12      3.29 o
   5  11   9        0.05        2.34      2.18 o
 -11  12   9        7.30       14.85      4.72 o
 -10  12   9        0.27       -0.58      2.50 o
  -9  12   9       22.06       25.25      3.90 o
  -8  12   9        1.26        0.47      3.27 o
  -7  12   9       18.93       17.30      2.58 o
  -6  12   9        0.48       -1.13      3.63 o
  -5  12   9       20.71       22.85      3.19 o
  -4  12   9       28.82       29.62      3.51 o
  -3  12   9       23.19       26.63      4.00 o
  -2  12   9       19.80       15.93      2.92 o
  -1  12   9       54.08       79.55      4.66 o
   0  12   9       31.21       37.61      3.58 o
   1  12   9      217.92      239.38      7.76 o
   2  12   9       52.85       62.03      4.53 o
   3  12   9       83.13       98.80      4.53 o
   4  12   9       10.91        7.62      2.62 o
   5  12   9      166.38      196.41      7.61 o
  -9  13   9       18.04       17.01      5.08 o
  -8  13   9       21.56       27.92      5.35 o
  -7  13   9       12.87       17.96      5.11 o
  -6  13   9       44.90       48.03      9.22 o
  -5  13   9        3.65        2.84      2.36 o
  -4  13   9       55.80       63.34      4.62 o
  -3  13   9       19.06       18.45      3.15 o
  -2  13   9        0.13       -1.06      2.07 o
  -1  13   9        0.71        0.48      2.26 o
   0  13   9        4.80       12.10      2.71 o
   1  13   9       62.46       64.05      5.14 o
   2  13   9      109.76      118.66      6.12 o
   3  13   9       37.23       40.33      3.44 o
   4  13   9       21.36       24.61      4.20 o
  -7  14   9       46.71       68.55      6.01 o
  -6  14   9        7.12        7.03      2.85 o
  -5  14   9       15.63       15.77      3.29 o
  -4  14   9        1.44       -1.91      2.15 o
  -3  14   9        2.35        5.78      2.66 o
  -2  14   9        0.32        3.81      2.54 o
  -1  14   9        0.26        1.07      3.09 o
   0  14   9       18.82       19.52      4.63 o
   1  14   9        0.69       -1.76      2.71 o
   2  14   9        1.00        3.20      3.05 o
   3  14   9        0.50       -4.54      4.54 o
  -6  15   9        2.01        7.23      4.00 o
  -5  15   9       40.02       39.35      7.85 o
  -4  15   9       35.11       34.99      4.11 o
  -3  15   9        3.16        5.99      2.77 o
  -2  15   9        2.08        1.18      2.44 o
  -1  15   9        0.11        3.57      2.46 o
   1  15   9        7.04       -1.91      4.60 o
   2  15   9       17.34       23.25      6.19 o
  -3  16   9        0.59        1.79      4.24 o
  -2  16   9        0.31        1.88      3.77 o
  -1  16   9       68.06       77.68      7.47 o
 -12   0  10        5.14        1.20      3.59 o
 -10   0  10      278.29      283.65     15.21 o
  -8   0  10        8.60       10.87      2.34 o
  -6   0  10     1275.26     1225.66     18.81 o
  -4   0  10       44.75       48.59      3.87 o
  -2   0  10     1455.09     1459.41     21.06 o
   0   0  10      363.36      339.65     10.83 o
   2   0  10      495.82      496.85      9.84 o
   4   0  10      962.91      974.88     24.96 o
   6   0  10      125.28      124.45      8.67 o
 -13   1  10       10.83       16.77      8.16 o
 -12   1  10      100.37      110.39      5.84 o
 -11   1  10       16.23       20.18      2.52 o
 -10   1  10        0.85        2.07      1.42 o
  -9   1  10       26.00       24.15      2.33 o
  -8   1  10       44.25       44.80      2.18 o
  -7   1  10      243.87      233.53      4.25 o
  -6   1  10      247.93      236.05      4.23 o
  -5   1  10      199.32      185.70      4.26 o
  -4   1  10      258.17      255.89      5.57 o
  -3   1  10       73.27       64.87      3.00 o
  -2   1  10       93.34       81.47      2.92 o
  -1   1  10     1191.36     1180.31     12.69 o
   0   1  10        1.14       -0.76      1.24 o
   1   1  10     1656.28     1650.15     16.27 o
   2   1  10      551.44      580.17      7.69 o
   3   1  10       71.93       70.05      3.16 o
   4   1  10       37.96       38.51      3.75 o
   5   1  10      609.38      667.93     14.15 o
   6   1  10        6.23        3.71      3.02 o
   7   1  10        0.01       -0.84      2.39 o
 -14   2  10       18.74       33.92      6.61 o
 -13   2  10        0.10        1.37      2.80 o
 -12   2  10       19.12       21.46      3.49 o
 -11   2  10       24.51       17.94      2.45 o
 -10   2  10       15.48       20.26      1.83 o
  -9   2  10       92.42       87.71      3.69 o
  -8   2  10       29.09       27.82      1.91 o
  -7   2  10      111.67       92.01      2.79 o
  -6   2  10       29.52       32.12      1.96 o
  -5   2  10      737.05      682.82      8.77 o
  -4   2  10       92.67       80.71      3.27 o
  -3   2  10      178.06      157.85      4.32 o
  -2   2  10      303.96      289.59      7.95 o
  -1   2  10      195.55      184.58     12.60 o
   0   2  10      115.13      111.67      3.24 o
   1   2  10        2.10        0.51      1.45 o
   2   2  10      236.34      237.34      4.64 o
   3   2  10       24.48       27.02      3.09 o
   4   2  10      286.26      309.29      8.79 o
   5   2  10        0.35       -2.35      2.35 o
   6   2  10        2.00        1.35      2.42 o
   7   2  10       50.36       53.45      4.72 o
 -14   3  10        9.83       15.60      5.32 o
 -13   3  10        1.34        2.87      2.91 o
 -12   3  10      349.88      358.73     26.32 o
 -11   3  10       57.37       55.33      4.06 o
 -10   3  10       45.16       41.30      2.24 o
  -9   3  10      231.44      235.91      4.38 o
  -8   3  10      259.40      252.99      4.46 o
  -7   3  10       17.69       22.55      1.86 o
  -6   3  10      942.77      888.35      9.48 o
  -5   3  10      410.33      360.01      5.97 o
  -4   3  10      558.61      546.97      9.63 o
  -3   3  10        2.28        2.98      1.53 o
  -2   3  10     1236.45     1186.92     14.78 o
  -1   3  10      648.24      613.94      9.39 o
   0   3  10        2.92        3.77      1.59 o
   1   3  10      113.29      111.80      3.32 o
   2   3  10      391.25      431.77      7.52 o
   3   3  10       64.64       64.45      4.05 o
   4   3  10       60.12       73.55      9.00 o
   5   3  10        5.10        1.01      2.23 o
   6   3  10        2.85        1.23      2.49 o
   7   3  10       14.39       15.87      3.30 o
 -14   4  10       64.41       92.62      8.64 o
 -13   4  10       12.77       19.70      3.65 o
 -12   4  10       18.33       21.25      3.54 o
 -11   4  10       97.14      101.07      4.17 o
 -10   4  10      144.39      152.23      3.68 o
  -9   4  10        1.87        5.25      1.47 o
  -8   4  10      217.81      215.27      4.16 o
  -7   4  10      406.24      377.22      5.54 o
  -6   4  10      741.54      704.80      8.08 o
  -5   4  10      520.02      476.95     10.08 o
  -4   4  10       10.03       11.79      2.04 o
  -3   4  10      132.23      126.75      4.02 o
  -2   4  10     1627.74     1599.13     18.73 o
  -1   4  10       69.68       61.74      2.96 o
   0   4  10       11.23       15.48      2.00 o
   1   4  10       98.88      102.25      6.40 o
   2   4  10      225.68      224.17      6.63 o
   3   4  10        4.37        7.97      2.35 o
   4   4  10        0.38        0.78      4.72 o
   5   4  10       34.73       36.93      4.86 o
   6   4  10       33.01       35.03      4.08 o
   7   4  10       68.21       61.87      6.93 o
 -14   5  10       32.32       41.78      6.69 o
 -13   5  10       10.81       16.16      3.60 o
 -12   5  10       10.67       16.40      2.66 o
 -11   5  10       25.42       26.16      2.76 o
 -10   5  10       69.61       71.28      3.26 o
  -9   5  10      505.82      495.00      6.69 o
  -8   5  10      343.57      338.43      5.42 o
  -7   5  10       56.55       54.93      2.32 o
  -6   5  10        2.69        3.03      1.45 o
  -5   5  10      345.44      317.51      6.52 o
  -4   5  10      306.58      292.05      6.13 o
  -3   5  10      158.43      145.88      4.34 o
  -2   5  10      277.75      275.41      5.93 o
  -1   5  10      310.79      297.42      6.14 o
   0   5  10       37.27       42.32      3.24 o
   1   5  10       12.19       14.65      2.46 o
   2   5  10        1.76        3.15      2.07 o
   3   5  10       41.55       53.42      3.76 o
   4   5  10      167.30      154.98      6.18 o
   5   5  10       35.52       39.75      3.92 o
   6   5  10        4.61        6.75      4.24 o
 -12   6  10        1.16        3.67      3.23 o
 -11   6  10       41.07       44.23      4.00 o
 -10   6  10      236.11      244.63      7.72 o
  -9   6  10       20.12       19.21      2.04 o
  -8   6  10       11.22       13.61      1.92 o
  -7   6  10      171.41      166.12      4.13 o
  -6   6  10      908.52      856.84     10.58 o
  -5   6  10      415.13      363.63      8.17 o
  -4   6  10       32.59       26.12      2.37 o
  -3   6  10        7.91        5.80      1.70 o
  -2   6  10      300.41      293.11      9.62 o
  -1   6  10       73.25       72.08      4.00 o
   0   6  10      139.74      151.59      6.34 o
   1   6  10        0.52        0.50      1.62 o
   2   6  10        4.57        4.62      2.34 o
   3   6  10       11.77       15.00      3.86 o
   4   6  10      216.95      222.84     19.01 o
   5   6  10       90.28      102.13      8.10 o
   6   6  10        8.83       14.29      4.96 o
 -12   7  10       80.50       78.09      6.17 o
 -11   7  10      165.21      142.04      6.25 o
 -10   7  10       64.95       66.81      8.34 o
  -9   7  10        2.38        3.03      1.76 o
  -8   7  10        1.04       -0.02      1.27 o
  -7   7  10      135.52      117.01      3.59 o
  -6   7  10      300.18      269.68      8.16 o
  -5   7  10      255.92      224.92     11.54 o
  -4   7  10        1.66        3.15      2.26 o
  -3   7  10       81.65       69.83      4.87 o
  -2   7  10        9.80       10.62      2.35 o
  -1   7  10        0.89        1.94      2.47 o
   0   7  10        0.02        1.10      2.00 o
   1   7  10       28.57       29.02      2.61 o
   2   7  10       54.16       58.25      5.74 o
   3   7  10       24.18       12.06      2.92 o
   4   7  10       32.81       39.37      5.64 o
   5   7  10        6.87        5.47      4.38 o
   6   7  10        1.76        4.54      4.15 o
 -12   8  10       28.73       36.73      4.02 o
 -11   8  10       11.23       13.60      2.95 o
 -10   8  10       58.45       50.46      6.84 o
  -9   8  10        2.51        3.05      1.82 o
  -8   8  10       99.03      113.17      4.33 o
  -7   8  10        4.43        5.14      1.85 o
  -6   8  10       93.26       78.12      5.20 o
  -5   8  10        3.51        5.98      2.30 o
  -4   8  10        2.65        0.92      2.20 o
  -3   8  10       23.62       20.88      2.85 o
  -2   8  10        7.50       11.98      2.50 o
  -1   8  10       41.79       36.04      3.39 o
   0   8  10       27.28       24.98      3.06 o
   1   8  10      153.52      166.33      4.84 o
   2   8  10        6.64       10.70      2.70 o
   3   8  10      123.00      150.78      8.55 o
   4   8  10       35.40       37.86      3.51 o
   5   8  10        0.02        1.43      2.84 o
   6   8  10       56.17       43.34      6.34 o
 -12   9  10       40.37       55.92      6.55 o
 -11   9  10       75.92       71.48      4.99 o
 -10   9  10        3.44        1.31      2.21 o
  -9   9  10        6.75        8.38      2.13 o
  -8   9  10       80.08       87.11      4.07 o
  -7   9  10       15.69       15.26      2.47 o
  -6   9  10        8.91        9.21      4.08 o
  -5   9  10      100.91       92.00      4.90 o
  -4   9  10      321.55      292.70      8.28 o
  -3   9  10        0.04        0.00      2.79 o
  -2   9  10        4.16       -0.08      1.99 o
  -1   9  10        3.67        4.97      2.27 o
   0   9  10      384.90      392.99      9.48 o
   1   9  10       61.81       50.36      4.89 o
   2   9  10       47.78       50.37      4.09 o
   3   9  10       25.03       21.54      3.50 o
   4   9  10      153.54      172.94      5.73 o
   5   9  10       16.30       23.55      3.89 o
 -11  10  10        4.57       10.71      3.05 o
 -10  10  10       10.69       11.05      2.91 o
  -9  10  10        1.38        4.93      2.57 o
  -8  10  10        5.69        7.73      2.10 o
  -7  10  10        8.69        6.40      2.16 o
  -6  10  10       79.05       82.89      6.32 o
  -5  10  10        0.06        1.30      2.16 o
  -4  10  10      431.11      385.33     10.09 o
  -3  10  10       12.07       21.70      3.47 o
  -2  10  10       94.62       92.91      4.73 o
  -1  10  10      124.53      118.94      5.34 o
   0  10  10       38.46       31.51      3.40 o
   1  10  10      180.79      202.07      9.86 o
   2  10  10      108.28      110.26      5.56 o
   3  10  10      229.25      258.84      8.25 o
   4  10  10        0.22        1.29      2.16 o
   5  10  10        9.20        6.16      4.87 o
 -11  11  10        0.36        6.40      4.24 o
 -10  11  10        2.66        4.78      2.69 o
  -9  11  10       19.69       19.58      3.45 o
  -8  11  10       51.20       59.04      3.63 o
  -7  11  10       43.62       37.60      3.90 o
  -6  11  10        0.05        1.28      2.14 o
  -5  11  10        4.77        7.88      2.44 o
  -4  11  10      176.48      177.18      8.70 o
  -3  11  10       48.94       43.82      3.96 o
  -2  11  10       16.39       19.61      5.32 o
  -1  11  10      172.26      156.07      6.16 o
   0  11  10      232.46      256.92      7.93 o
   1  11  10        1.27        0.87      2.93 o
   2  11  10        3.49        2.31      2.61 o
   3  11  10        0.24        1.28      4.57 o
   4  11  10      118.34      135.29      5.24 o
 -10  12  10       19.72       20.23      5.32 o
  -9  12  10       10.57       13.51      3.33 o
  -8  12  10       10.95       13.26      2.54 o
  -7  12  10        0.00       -1.33      2.39 o
  -6  12  10       26.16       29.21      3.71 o
  -5  12  10       23.17       21.21      3.46 o
  -4  12  10      192.62      208.90      7.54 o
  -3  12  10        5.31        5.59      2.73 o
  -2  12  10       49.69       44.54      4.66 o
  -1  12  10      133.77      147.93      6.15 o
   0  12  10      108.88      116.29      7.98 o
   1  12  10        7.69       10.70      3.95 o
   2  12  10       17.69       28.12      6.93 o
   3  12  10       78.32       83.89      5.70 o
  -7  13  10       32.11       43.33      6.71 o
  -6  13  10       61.10       66.48      4.83 o
  -5  13  10       18.03       13.30      4.33 o
  -4  13  10       15.79       14.82      3.26 o
  -3  13  10       51.17       49.69      4.38 o
  -2  13  10        5.16        2.25      2.69 o
  -1  13  10       90.29      104.40      5.54 o
   0  13  10       71.29       65.36      6.84 o
   1  13  10        2.35        2.51      3.86 o
   3  13  10        9.44        7.48      4.00 o
  -7  14  10       23.78       25.17      5.41 o
  -6  14  10       90.67      120.93      8.58 o
  -5  14  10       31.35       31.16      4.08 o
  -4  14  10        6.69        2.50      2.69 o
  -3  14  10       49.72       58.74      4.83 o
  -2  14  10        7.70        8.81      2.86 o
  -1  14  10       15.18       16.52      4.20 o
  -3  15  10       19.18       17.96      5.38 o
  -2  15  10        4.19        0.87      3.74 o
 -13   0  11       23.27       29.59      5.65 o
 -11   0  11       61.11       74.67      3.73 o
  -9   0  11        4.65       -0.27      3.08 o
  -7   0  11      139.10      142.53      7.95 o
  -5   0  11      193.37      180.12      7.11 o
  -3   0  11       59.49       63.62      3.92 o
  -1   0  11      208.81      219.46      6.61 o
   1   0  11      138.39      151.83      5.57 o
   3   0  11        0.05       -0.57      3.17 o
   5   0  11       39.48       33.41      5.47 o
 -13   1  11        7.57       13.42      3.42 o
 -12   1  11      208.46      239.05     10.19 o
 -11   1  11       20.74       31.17      2.16 o
 -10   1  11      458.65      443.44      6.53 o
  -9   1  11       10.09       10.11      1.73 o
  -8   1  11      467.92      430.73      6.25 o
  -7   1  11      250.26      236.93      4.96 o
  -6   1  11      483.04      440.53      6.38 o
  -5   1  11       60.07       52.84      3.00 o
  -4   1  11      191.76      192.51      7.65 o
  -3   1  11      261.05      261.60      5.19 o
  -2   1  11        2.40        2.61      1.42 o
  -1   1  11       24.95       25.32      2.11 o
   0   1  11       65.01       59.64      2.72 o
   1   1  11      214.87      234.60      4.82 o
   2   1  11      398.24      387.22      6.23 o
   3   1  11      148.62      146.09      8.49 o
   4   1  11       22.45       22.22      3.68 o
   5   1  11       91.96       82.90      5.29 o
   6   1  11       18.35       20.32      3.54 o
 -13   2  11       34.94       37.40      5.57 o
 -12   2  11       30.71       36.30      4.21 o
 -11   2  11       17.58       18.63      2.16 o
 -10   2  11      330.20      336.02      5.57 o
  -9   2  11        0.15       -1.21      1.21 o
  -8   2  11       97.38      100.90      3.04 o
  -7   2  11       10.66       10.47      1.59 o
  -6   2  11      308.44      308.01      6.55 o
  -5   2  11        1.89        4.52      1.85 o
  -4   2  11      854.62      843.69     12.28 o
  -3   2  11        1.19        4.21      1.76 o
  -2   2  11       97.25      104.79      4.76 o
  -1   2  11      111.02       96.71      3.18 o
   0   2  11       22.48       22.82      2.07 o
   1   2  11       32.33       38.49      2.36 o
   2   2  11        1.81        3.31      2.34 o
   3   2  11       27.71       27.02      4.84 o
   4   2  11      325.40      327.31      9.49 o
   5   2  11       10.62       10.79      3.07 o
   6   2  11        1.05       -0.07      2.42 o
 -13   3  11        0.60        4.24      4.15 o
 -12   3  11        1.92        8.28      2.27 o
 -11   3  11       36.67       41.95      3.23 o
 -10   3  11        1.78        1.58      1.56 o
  -9   3  11       20.32       19.11      1.83 o
  -8   3  11       15.36       15.72      1.77 o
  -7   3  11      216.96      209.96      4.22 o
  -6   3  11      136.52      129.38      3.37 o
  -5   3  11        0.01        1.97      1.71 o
  -4   3  11       12.97       13.29      2.11 o
  -3   3  11      425.85      395.38      7.45 o
  -2   3  11       50.24       53.06      3.06 o
  -1   3  11       11.04       10.39      2.43 o
   0   3  11      382.25      359.08      7.78 o
   1   3  11      198.78      205.72      4.50 o
   2   3  11       25.89       20.17      4.00 o
   3   3  11       23.39       30.43      3.33 o
   4   3  11       93.98      100.95      6.78 o
   5   3  11       46.25       39.22      4.18 o
   6   3  11       35.15       38.02      5.83 o
 -13   4  11        6.60       10.40      4.60 o
 -12   4  11       85.75       85.69      4.27 o
 -11   4  11        1.85        5.38      2.07 o
 -10   4  11      115.86      127.05      3.50 o
  -9   4  11       23.46       26.51      2.67 o
  -8   4  11       30.55       37.94      2.21 o
  -7   4  11       74.82       79.35      2.80 o
  -6   4  11      357.93      349.55      6.23 o
  -5   4  11        0.01        1.00      1.50 o
  -4   4  11      645.20      628.19     10.02 o
  -3   4  11      209.59      198.71      5.25 o
  -2   4  11       54.78       52.65      3.68 o
  -1   4  11        0.61        0.20      1.50 o
   0   4  11      145.41      158.45      7.99 o
   1   4  11       40.57       30.02      2.57 o
   2   4  11      176.11      172.95     10.80 o
   3   4  11       69.72       71.54      4.50 o
   4   4  11        5.73        9.94      2.73 o
   5   4  11        0.01        3.72      2.59 o
   6   4  11        0.17        1.73      3.68 o
 -12   5  11       54.99       49.82      4.33 o
 -11   5  11        0.01       -0.87      1.92 o
 -10   5  11       84.46       88.91      3.07 o
  -9   5  11        0.96       -0.07      1.34 o
  -8   5  11       40.11       30.74      2.10 o
  -7   5  11       21.95       23.07      1.95 o
  -6   5  11      252.73      265.74      6.20 o
  -5   5  11       18.72       16.65      2.28 o
  -4   5  11       37.29       38.58      3.44 o
  -3   5  11       12.73        7.55      1.94 o
  -2   5  11      139.33      132.79      4.95 o
  -1   5  11       72.09       70.59      4.12 o
   0   5  11       27.57       33.27      3.31 o
   1   5  11       56.86       50.84      5.56 o
   2   5  11       24.93       22.63      4.57 o
   3   5  11        0.95        0.48      2.90 o
   4   5  11       15.69       13.96      4.69 o
   5   5  11       13.54       21.58      5.20 o
 -12   6  11        4.70        5.10      3.77 o
 -11   6  11       65.68       70.56      5.00 o
 -10   6  11       16.48       21.72      2.20 o
  -9   6  11        5.28        4.73      1.65 o
  -8   6  11       29.61       27.86      2.58 o
  -7   6  11        0.82        2.33      1.53 o
  -6   6  11      192.05      169.95      6.07 o
  -5   6  11       25.74       24.68      2.86 o
  -4   6  11       10.35       10.13      1.99 o
  -3   6  11       15.57       11.46      2.11 o
  -2   6  11      224.66      207.39      6.72 o
  -1   6  11      220.83      206.36      6.72 o
   0   6  11       15.03        9.63      2.61 o
   1   6  11        7.08        5.38      2.28 o
   2   6  11      145.02      169.88      8.76 o
   3   6  11       58.86       57.06      4.26 o
   4   6  11      211.72      213.46     11.60 o
 -12   7  11        1.90        2.90      3.56 o
 -11   7  11        4.22        5.25      2.55 o
 -10   7  11       31.47       39.32      4.06 o
  -9   7  11        0.90        3.65      1.92 o
  -8   7  11        0.76        3.84      1.64 o
  -7   7  11       20.71       19.05      2.04 o
  -6   7  11       69.85       95.44      4.92 o
  -5   7  11       22.83       24.55      3.15 o
  -4   7  11      133.90      125.88      5.37 o
  -3   7  11        8.20       12.89      2.60 o
  -2   7  11       61.24       64.30      5.48 o
  -1   7  11       42.69       54.12      3.96 o
   0   7  11      201.62      191.34      6.52 o
   1   7  11       86.39       88.26      6.66 o
   2   7  11      224.26      219.47     10.43 o
   3   7  11        0.73       -0.29      2.45 o
   4   7  11        4.10        6.07      2.91 o
   5   7  11       73.20       92.11      7.74 o
 -12   8  11       49.01       52.24      6.49 o
 -11   8  11       76.94       84.93      5.44 o
 -10   8  11        5.72        2.30      2.44 o
  -9   8  11       20.19       28.21      2.98 o
  -8   8  11      137.13      135.49      4.79 o
  -7   8  11       26.50       22.86      2.69 o
  -6   8  11       82.01       68.86      4.56 o
  -5   8  11       33.68       35.12      3.52 o
  -4   8  11       25.42       24.68      8.43 o
  -3   8  11       11.88       15.56      4.78 o
  -2   8  11        1.56        2.93      2.36 o
  -1   8  11      369.06      382.58      9.56 o
   0   8  11       13.51       11.64      2.71 o
   1   8  11        6.07        5.98      3.35 o
   2   8  11        1.30        3.77      3.56 o
   3   8  11      332.01      360.47      9.71 o
   4   8  11      160.12      170.64     13.09 o
   5   8  11       18.14       13.48      5.35 o
 -11   9  11        3.36        2.04      2.88 o
 -10   9  11       22.92       30.36      3.81 o
  -9   9  11       18.84       20.61      2.63 o
  -8   9  11        0.13       -0.05      1.69 o
  -7   9  11        1.02        4.36      2.33 o
  -6   9  11       24.75       28.95      5.77 o
  -5   9  11        3.60        2.46      2.32 o
  -4   9  11        5.63        1.37      3.54 o
  -3   9  11      132.83      127.92      5.65 o
  -2   9  11       24.60       25.37      3.18 o
  -1   9  11        2.70        1.68      3.78 o
   0   9  11      112.26      120.62      5.51 o
   1   9  11        8.25       -0.21      3.14 o
   2   9  11      169.15      200.49     10.28 o
   3   9  11       13.39       16.38      3.50 o
   4   9  11        8.18        9.44      4.72 o
 -10  10  11        8.25       15.88      3.33 o
  -9  10  11        6.27       10.50      2.44 o
  -8  10  11       68.56       74.90      4.71 o
  -7  10  11      104.97      125.70      5.90 o
  -6  10  11       92.37       87.82      5.08 o
  -5  10  11       21.05       26.33      3.42 o
  -4  10  11        0.45        0.72      2.53 o
  -3  10  11        0.59       -1.83      1.98 o
  -2  10  11      145.57      137.59      7.73 o
  -1  10  11       16.86       14.51      3.02 o
   0  10  11        8.27        3.71      3.35 o
   1  10  11        0.78        1.97      3.32 o
   2  10  11        0.71        6.96      4.03 o
   3  10  11        6.49       13.69      4.27 o
   4  10  11       19.57       17.60      3.66 o
  -9  11  11       15.36       24.38      3.70 o
  -8  11  11      108.57      128.74      6.12 o
  -7  11  11       33.11       36.45      5.89 o
  -6  11  11        0.72       -0.73      2.32 o
  -5  11  11      146.04      140.88      6.24 o
  -4  11  11       67.08       67.88      7.40 o
  -3  11  11       92.28       90.67      5.11 o
  -2  11  11       39.56       42.14      7.16 o
  -1  11  11       19.76       18.76      3.07 o
   0  11  11        1.74        5.35      3.89 o
   1  11  11        1.01        0.03      2.87 o
   2  11  11        3.49        2.57      3.80 o
  -9  12  11        0.25       -0.96      4.09 o
  -8  12  11        9.70       18.50      4.93 o
  -7  12  11       66.52       84.11      5.49 o
  -6  12  11        0.40        1.90      2.57 o
  -5  12  11       70.43       84.70      5.44 o
  -4  12  11       10.68       18.16      6.64 o
  -3  12  11        2.97        0.00      3.11 o
  -2  12  11       15.45       10.62      2.78 o
  -1  12  11      158.35      176.57      7.09 o
   0  12  11       16.25       23.85      5.41 o
  -8  13  11       54.91       70.03      7.05 o
  -7  13  11       20.36       35.12      5.77 o
  -6  13  11       62.55       65.57      6.90 o
  -5  13  11        2.87        4.78      3.99 o
  -4  13  11        5.13       11.27      3.09 o
  -3  13  11        2.16       -1.07      2.24 o
  -2  13  11       25.14       33.54      4.17 o
  -1  13  11       35.08       44.80      5.86 o
  -3  14  11       31.39       29.32      5.98 o
  -2  14  11        3.63        5.95      4.03 o
 -12   0  12      315.83      312.54     13.39 o
 -10   0  12        1.46        1.02      1.94 o
  -8   0  12      256.94      270.51      6.49 o
  -6   0  12      514.80      482.39     13.51 o
  -4   0  12      107.62      119.52      5.41 o
  -2   0  12      468.04      482.53     10.60 o
   0   0  12        4.27        1.04      2.22 o
   4   0  12      163.05      138.14      9.06 o
 -12   1  12       45.53       54.70      4.77 o
 -11   1  12        0.85        0.67      1.65 o
 -10   1  12        0.20       -1.45      1.45 o
  -9   1  12      139.91      155.90      4.62 o
  -8   1  12       21.73       21.65      2.02 o
  -7   1  12        1.26       -1.15      1.33 o
  -6   1  12       91.74       80.62      6.19 o
  -5   1  12      347.76      324.97      6.13 o
  -4   1  12      320.15      289.66      5.73 o
  -3   1  12      199.43      212.94      4.95 o
  -2   1  12       10.17        7.34      1.80 o
  -1   1  12       52.87       41.18      2.59 o
   0   1  12      178.16      181.45      4.57 o
   1   1  12        9.52       10.30      2.05 o
   2   1  12       89.47       84.16      4.80 o
   3   1  12      204.57      198.46     14.23 o
   4   1  12        1.17        0.65      2.22 o
   5   1  12        2.07       -0.57      3.17 o
 -12   2  12       81.51       96.96      4.58 o
 -11   2  12       38.27       40.02      2.50 o
 -10   2  12        5.62        6.53      1.74 o
  -9   2  12      234.59      236.67      4.77 o
  -8   2  12       14.55       16.85      2.81 o
  -7   2  12       65.50       64.62      2.72 o
  -6   2  12      225.99      200.01      5.54 o
  -5   2  12       45.59       49.62      6.58 o
  -4   2  12        1.32       -1.33      1.81 o
  -3   2  12       74.25       67.02      4.11 o
  -2   2  12      154.87      158.09      4.18 o
  -1   2  12       97.23       99.65      3.48 o
   0   2  12        0.63       -0.89      1.47 o
   1   2  12       16.41       20.15      2.11 o
   2   2  12      147.28      139.31      8.28 o
   3   2  12      276.58      275.15     12.16 o
   4   2  12        0.89        0.91      2.27 o
   5   2  12       22.73       22.74      5.17 o
 -13   3  12        4.04        1.05      4.12 o
 -12   3  12       51.79       56.13      4.17 o
 -11   3  12        5.83        3.78      1.72 o
 -10   3  12        1.66        1.99      1.49 o
  -9   3  12       88.59       86.94      3.12 o
  -8   3  12      107.96       99.38      3.18 o
  -7   3  12      262.24      219.69      4.48 o
  -6   3  12      334.11      315.66      6.98 o
  -5   3  12        3.58        1.37      1.73 o
  -4   3  12      641.90      612.30     10.19 o
  -3   3  12      304.61      271.66      6.36 o
  -2   3  12       60.54       57.04      4.10 o
  -1   3  12       65.84       59.91      2.94 o
   0   3  12      113.67      114.53      3.64 o
   1   3  12       10.80       10.02      2.18 o
   2   3  12      108.68      100.57      7.29 o
   3   3  12        1.06        1.46      3.38 o
   4   3  12       27.47       43.94      6.49 o
   5   3  12        5.44        6.66      3.98 o
 -13   4  12       14.94       28.96      5.80 o
 -12   4  12       49.42       46.07      4.23 o
 -11   4  12       17.89       19.95      2.90 o
 -10   4  12        1.01        1.19      1.49 o
  -9   4  12       42.10       51.81      2.61 o
  -8   4  12       86.81       91.34      3.11 o
  -7   4  12        5.28        6.85      1.76 o
  -6   4  12       86.10       84.55      4.83 o
  -5   4  12       23.23       20.17      2.44 o
  -4   4  12      585.56      538.86      9.42 o
  -3   4  12      370.83      320.96      6.96 o
  -2   4  12        0.01        1.04      1.68 o
  -1   4  12       18.31       24.37      3.12 o
   0   4  12       68.71       72.35      3.67 o
   1   4  12      249.41      258.26     11.21 o
   2   4  12      147.52      161.59     10.55 o
   3   4  12      134.68      142.65      8.67 o
   4   4  12        1.96        1.43      3.95 o
 -12   5  12        6.12        2.87      3.50 o
 -11   5  12        0.92        1.72      2.35 o
 -10   5  12        0.62        1.36      1.56 o
  -9   5  12        9.32       10.21      1.98 o
  -8   5  12        0.52        1.28      1.66 o
  -7   5  12       31.30       29.60      2.84 o
  -6   5  12      263.81      266.02      6.48 o
  -5   5  12       14.09       13.81      2.24 o
  -4   5  12        0.30       -0.81      1.65 o
  -3   5  12       14.52       12.01      2.82 o
  -2   5  12      475.67      486.81      8.86 o
  -1   5  12       99.75       96.85      5.03 o
   0   5  12      135.30      115.16      7.86 o
   1   5  12        7.76        3.38      3.65 o
   2   5  12      169.05      191.70      9.83 o
 -12   6  12      146.40      143.19      9.30 o
 -11   6  12        1.58        7.40      3.12 o
 -10   6  12       24.34       27.73      2.49 o
  -9   6  12       31.78       36.11      2.60 o
  -8   6  12       82.79       80.64      3.40 o
  -7   6  12       34.59       34.54      3.65 o
  -6   6  12      104.49      100.56      4.21 o
  -5   6  12      440.34      452.00      8.69 o
  -4   6  12       23.08       30.36      2.75 o
  -3   6  12      128.10      119.45      7.64 o
  -2   6  12       40.03       53.54      4.17 o
  -1   6  12       56.60       66.40      4.31 o
   0   6  12        7.75       14.61      5.75 o
   1   6  12      218.12      222.36     10.76 o
   2   6  12      174.67      193.52     10.01 o
 -11   7  12        5.21       15.12      4.69 o
 -10   7  12        5.28        5.17      2.30 o
  -9   7  12      118.13      108.22      4.20 o
  -8   7  12       22.88       20.78      2.21 o
  -7   7  12        3.61        2.16      1.68 o
  -6   7  12       14.02       13.18      2.90 o
  -5   7  12        0.25        4.19      3.09 o
  -4   7  12      102.06      114.23      5.99 o
  -3   7  12       80.65       68.75      5.29 o
  -2   7  12      180.72      193.26      8.73 o
  -1   7  12        1.27        4.36      2.36 o
   0   7  12       12.61       13.44      2.78 o
   1   7  12       27.50       23.76      5.17 o
   2   7  12       42.79       60.10      6.31 o
   3   7  12       28.25       26.57      4.96 o
 -10   8  12       32.36       26.52      3.91 o
  -9   8  12        0.65        1.17      2.13 o
  -8   8  12       12.94       15.64      2.56 o
  -7   8  12       55.48       59.64      4.55 o
  -6   8  12        3.07        5.40      2.75 o
  -5   8  12       43.84       53.55      4.28 o
  -4   8  12       70.23       62.84     11.67 o
  -3   8  12       14.97       16.37      3.08 o
  -2   8  12        4.88        7.33      4.35 o
  -1   8  12       14.03       10.85      2.91 o
   0   8  12        2.78        2.69      3.11 o
   1   8  12        0.70       -2.66      2.66 o
   2   8  12        0.49        1.49      3.71 o
   3   8  12       11.51        8.85      4.09 o
  -9   9  12       40.51       41.51      4.09 o
  -8   9  12        0.35        2.49      2.46 o
  -7   9  12       22.74       20.82      3.47 o
  -6   9  12      127.61      137.44      6.22 o
  -5   9  12        2.47        3.58      3.05 o
  -4   9  12       50.91       64.36      4.71 o
  -3   9  12       97.05      107.90      5.47 o
  -2   9  12       17.07       13.75      2.96 o
  -1   9  12        5.54        6.46      6.87 o
   0   9  12      118.24      135.48      8.94 o
   1   9  12        0.47       -2.87      2.96 o
   2   9  12       17.26       17.96      4.81 o
   3   9  12        0.59        6.81      4.42 o
  -9  10  12       17.31       24.54      3.85 o
  -8  10  12        0.10        1.39      2.60 o
  -7  10  12       26.73       27.47      3.90 o
  -6  10  12        0.10       -0.30      2.55 o
  -5  10  12        6.13        3.01      2.58 o
  -4  10  12       16.81       19.82      3.39 o
  -3  10  12      146.87      146.81      6.53 o
  -2  10  12        6.33        6.00      2.80 o
  -1  10  12        9.88        7.58      2.66 o
   0  10  12        3.02       12.13      4.27 o
   1  10  12       38.33       47.73      6.61 o
  -9  11  12        0.22        1.37      3.68 o
  -8  11  12        1.13        3.53      3.89 o
  -7  11  12        0.15        6.61      3.83 o
  -6  11  12       76.22       78.80      5.35 o
  -5  11  12        0.64       -1.68      2.41 o
  -4  11  12       48.03       58.32      4.71 o
  -3  11  12        9.98        8.88      3.92 o
  -2  11  12       53.49       65.21      7.52 o
  -1  11  12       43.85       52.29      6.40 o
  -4  12  12       30.22       34.88      5.89 o
  -3  12  12       82.02       75.08      7.29 o
  -2  12  12       42.91       50.42      6.40 o
 -11   0  13        0.31        1.38      2.19 o
  -9   0  13      175.93      174.32      5.60 o
  -7   0  13       58.62       55.99      4.32 o
  -5   0  13      172.75      190.31      6.86 o
  -3   0  13      557.86      534.31     11.90 o
  -1   0  13       23.38       34.88      3.72 o
   1   0  13       99.51      133.35      5.97 o
   3   0  13        1.33        4.03      3.53 o
 -12   1  13        7.98        9.61      2.71 o
 -11   1  13       15.74       22.20      2.11 o
 -10   1  13        0.11        2.81      1.46 o
  -9   1  13        0.01       -0.36      1.49 o
  -8   1  13      149.77      144.29      5.43 o
  -7   1  13        5.05        7.72      1.95 o
  -6   1  13       91.48       74.98      3.37 o
  -5   1  13        0.82        0.74      1.63 o
  -4   1  13      133.23      146.82      4.39 o
  -3   1  13       18.83       18.63      2.34 o
  -2   1  13      363.52      356.29     11.47 o
  -1   1  13       14.14       12.91      2.10 o
   0   1  13      185.73      171.58      4.63 o
   1   1  13       72.67       71.99      3.27 o
   3   1  13       12.83       10.66      2.90 o
 -12   2  13       47.32       60.25      7.20 o
 -11   2  13        0.75        3.44      1.67 o
 -10   2  13       75.81       87.47      3.27 o
  -9   2  13        4.36        7.59      1.69 o
  -8   2  13        1.67       -0.59      1.48 o
  -7   2  13        1.14        2.01      2.28 o
  -6   2  13       58.54       61.85      3.57 o
  -5   2  13      142.67      143.09      6.65 o
  -4   2  13       76.04       72.72      3.39 o
  -3   2  13       41.18       41.78      2.81 o
  -2   2  13      202.59      202.65      4.95 o
  -1   2  13        5.77        5.61      1.89 o
   0   2  13       14.62       13.28      2.00 o
   1   2  13       46.79       49.45      4.04 o
   3   2  13        6.62        5.05      2.67 o
 -12   3  13       27.23       23.61      3.67 o
 -11   3  13       58.74       67.06      4.30 o
 -10   3  13       85.06       98.81      3.70 o
  -9   3  13        1.47        1.19      1.50 o
  -8   3  13        2.02        4.81      1.87 o
  -7   3  13       31.11       39.26      3.11 o
  -6   3  13       82.97       78.24      3.98 o
  -5   3  13        7.62        3.20      2.57 o
  -4   3  13       55.99       60.74      3.50 o
  -3   3  13       16.06       20.72      2.26 o
  -2   3  13       14.01       15.59      2.13 o
  -1   3  13       16.94       16.47      2.15 o
   0   3  13        3.01        4.86      1.77 o
   1   3  13       67.32       77.20      7.02 o
   2   3  13        6.87       10.31      3.86 o
   3   3  13        0.56        8.10      4.27 o
   4   3  13        1.31        2.27      4.33 o
 -12   4  13        4.03        4.72      4.09 o
 -11   4  13        2.11        4.85      2.19 o
 -10   4  13        9.13       12.98      1.96 o
  -9   4  13      171.65      156.90      4.06 o
  -8   4  13       67.57       63.13      3.66 o
  -7   4  13        7.19        9.12      2.81 o
  -6   4  13       27.43       28.52      3.51 o
  -5   4  13        0.02        1.96      1.77 o
  -4   4  13       14.83       13.70      2.38 o
  -3   4  13        0.63        0.37      1.82 o
  -2   4  13       70.11       61.47      5.28 o
  -1   4  13       51.64       50.57      2.96 o
   0   4  13       14.44       13.58      2.57 o
   1   4  13        6.47        9.74      4.15 o
   2   4  13      146.41      164.86      9.38 o
 -11   5  13       94.07      106.49      8.31 o
 -10   5  13       33.48       35.73      2.75 o
  -9   5  13        0.06        0.25      1.71 o
  -8   5  13       76.71       74.35      3.97 o
  -7   5  13        1.80        0.23      1.82 o
  -6   5  13      125.30      113.26      6.13 o
  -5   5  13       16.64       18.48      2.53 o
  -4   5  13      114.11       94.11      5.53 o
  -3   5  13       32.94       26.34      2.79 o
  -2   5  13        7.50        6.76      2.07 o
  -1   5  13        2.04        0.00      3.08 o
   0   5  13        0.35       -1.92      2.47 o
   1   5  13       14.55        8.43      3.95 o
   2   5  13        3.57        5.26      3.68 o
 -10   6  13        8.06        7.40      2.37 o
  -9   6  13       67.13       69.42      3.41 o
  -8   6  13       47.09       56.45      4.03 o
  -7   6  13       52.11       50.31      4.91 o
  -6   6  13       94.75       85.95      4.12 o
  -5   6  13      144.60      151.16      5.13 o
  -4   6  13       75.10       69.23      6.63 o
  -3   6  13        0.00        0.93      2.12 o
  -2   6  13       52.25       53.01      4.31 o
  -1   6  13        2.87        1.97      2.34 o
   0   6  13        0.28        2.12      3.50 o
   1   6  13        9.93        9.06      4.27 o
   2   6  13       11.34       15.87      4.81 o
 -10   7  13        7.00        7.59      4.33 o
  -9   7  13       10.60       15.38      2.68 o
  -8   7  13      177.98      187.34      5.79 o
  -7   7  13        8.17        7.75      2.90 o
  -6   7  13       43.03       39.29      4.20 o
  -5   7  13       18.23       27.62      3.74 o
  -4   7  13      205.19      190.91      7.11 o
  -3   7  13       30.95       35.43      7.26 o
  -2   7  13        0.67       -0.39      2.34 o
  -1   7  13        0.49       -0.36      2.12 o
   0   7  13      131.81      160.77      9.86 o
   1   7  13        2.01        4.39      3.41 o
   2   7  13        8.87        9.59      4.30 o
 -10   8  13        4.68        2.15      3.83 o
  -9   8  13       22.18       20.89      5.11 o
  -8   8  13       39.93       53.83      4.69 o
  -7   8  13      178.46      198.65      7.70 o
  -6   8  13      169.97      183.58      7.43 o
  -5   8  13      218.62      229.49      8.08 o
  -4   8  13       23.58       21.90      3.47 o
  -3   8  13       19.00       19.10      3.38 o
  -2   8  13        4.86        6.24      2.47 o
  -1   8  13       20.46       22.43      3.42 o
   0   8  13       74.59       80.97      7.65 o
   1   8  13       58.19       74.72      7.68 o
  -9   9  13        3.57        1.14      3.86 o
  -8   9  13       71.42       75.91      7.56 o
  -7   9  13        0.70        3.01      3.06 o
  -6   9  13        5.10        2.30      3.54 o
  -5   9  13       17.56       17.19      3.55 o
  -4   9  13       75.58       90.35      5.59 o
  -3   9  13      148.95      149.36     13.42 o
  -2   9  13        5.85        4.16      2.61 o
  -1   9  13       14.01       14.42      3.24 o
  -5  10  13       62.05       57.74      6.81 o
  -4  10  13      127.04      129.44      9.03 o
  -3  10  13        0.28        7.89      4.00 o
  -2  10  13        1.53        5.50      4.03 o
  -2  11  13       42.54       49.14      6.34 o
 -10   0  14        0.09        0.72      3.76 o
  -8   0  14        1.95        0.52      2.47 o
  -6   0  14       89.98       96.46      5.39 o
  -4   0  14      398.29      353.97      9.79 o
  -2   0  14        1.28        2.64      2.29 o
   0   0  14      165.95      178.23      9.03 o
 -11   1  14        0.30       -1.78      4.29 o
 -10   1  14       41.37       39.61      2.52 o
  -9   1  14        3.41        3.97      1.56 o
  -8   1  14        8.03       10.07      2.20 o
  -7   1  14       12.27       12.30      2.13 o
  -6   1  14       40.94       29.46      2.64 o
  -5   1  14        3.52        4.66      1.79 o
  -4   1  14       40.04       39.26      2.95 o
  -3   1  14       73.62       79.51      3.60 o
  -2   1  14        2.93        5.20      1.72 o
  -1   1  14      123.97      126.06      5.61 o
   0   1  14        7.14        6.48      1.93 o
 -11   2  14      187.74      208.73     17.93 o
 -10   2  14        2.82        6.66      2.35 o
  -9   2  14        2.65       -0.23      1.96 o
  -8   2  14        1.72       -1.58      1.84 o
  -7   2  14      139.68      156.62      4.74 o
  -6   2  14       54.85       54.13      3.17 o
  -5   2  14       16.29       21.47      3.02 o
  -4   2  14       78.96       69.66      3.89 o
  -3   2  14      129.17      130.12      4.78 o
  -2   2  14        0.06        0.40      1.63 o
  -1   2  14      153.16      168.12      4.78 o
   0   2  14       41.91       56.19      3.13 o
   1   2  14        4.48        2.30      3.86 o
   2   2  14        9.20       13.63      4.81 o
 -11   3  14        0.62        5.80      4.00 o
 -10   3  14      176.17      162.87      4.88 o
  -9   3  14        4.01        4.52      2.27 o
  -8   3  14       12.27       20.12      2.70 o
  -7   3  14       21.36       18.10      2.68 o
  -6   3  14       95.93       92.89      6.38 o
  -5   3  14        1.79        1.40      1.89 o
  -4   3  14        7.80       17.61      2.34 o
  -3   3  14       17.13       22.36      2.51 o
  -2   3  14       43.94       48.10      3.00 o
  -1   3  14       17.29       22.10      2.47 o
   0   3  14       18.44       21.49      3.39 o
   1   3  14       44.41       39.72      6.10 o
 -10   4  14        0.49       -2.28      2.28 o
  -9   4  14       36.23       37.49      3.40 o
  -8   4  14       11.70       14.41      3.06 o
  -7   4  14       63.60       67.50      3.99 o
  -6   4  14       29.58       28.43      3.04 o
  -5   4  14       21.70       12.04      2.52 o
  -4   4  14       32.03       38.74      4.11 o
  -3   4  14        0.95        1.96      1.78 o
  -2   4  14        0.01       -0.72      1.59 o
  -1   4  14        4.99        2.90      2.13 o
   0   4  14       16.65       10.79      4.15 o
   1   4  14        0.00       -2.39      3.02 o
  -9   5  14       84.66       89.44      5.49 o
  -8   5  14        1.76        6.22      2.17 o
  -7   5  14       48.67       52.71      3.66 o
  -6   5  14        5.48       13.37      2.45 o
  -5   5  14       59.71       71.32      4.10 o
  -4   5  14       39.90       37.89      3.40 o
  -3   5  14       21.74       25.13      2.86 o
  -2   5  14       14.61       12.36      2.60 o
  -1   5  14        2.68        3.80      2.43 o
   0   5  14       51.70       51.97      6.61 o
   1   5  14       73.94       76.96      7.74 o
  -8   6  14       17.15       19.89      3.54 o
  -7   6  14        3.31        4.83      3.81 o
  -6   6  14        5.71        6.58      2.14 o
  -5   6  14        4.12        3.49      2.81 o
  -4   6  14      179.29      179.03     13.09 o
  -3   6  14        9.87        6.76      2.98 o
  -2   6  14       11.73        7.11      2.91 o
  -1   6  14      113.57      113.09      4.89 o
   0   6  14      140.65      153.59     10.19 o
  -7   7  14        3.18        5.32      4.48 o
  -6   7  14       10.53        8.33      3.99 o
  -5   7  14      186.90      192.22     16.44 o
  -4   7  14        0.05       -1.35      2.64 o
  -3   7  14       18.13       15.54      3.42 o
  -2   7  14        0.01        2.03      3.77 o
  -1   7  14      128.08      136.26      8.79 o
  -4   8  14      105.54       93.76      8.16 o
  -3   8  14        9.71       11.00      4.36 o
  -2   8  14       28.17       25.08      5.20 o
  -5   0  15       38.08       50.24      4.69 o
  -3   0  15        5.07        0.15      2.80 o
  -1   0  15       97.64      100.85      5.87 o
  -6   1  15        5.70        8.04      2.31 o
  -5   1  15       15.29       22.81      2.68 o
  -4   1  15        7.77        4.54      2.27 o
  -3   1  15        0.20        0.04      1.79 o
  -2   1  15        5.39        5.79      2.01 o
  -1   1  15       31.14       33.14      2.89 o
   0   1  15      129.95      129.73      6.46 o
  -6   2  15       32.29       31.76      3.07 o
  -5   2  15        2.39        2.36      2.12 o
  -4   2  15       86.66       97.28      5.44 o
  -3   2  15       12.05       13.37      2.35 o
  -2   2  15       49.48       56.97      3.40 o
  -1   2  15       16.30        6.64      3.09 o
  -5   3  15       76.73      105.97      6.98 o
  -4   3  15        0.39        0.30      2.30 o
  -3   3  15       56.32       66.79      5.16 o
  -2   3  15       29.22       30.69      4.09 o
  -1   3  15       30.67       32.19      4.12 o
  -4   4  15       28.95       39.51      4.72 o
  -3   4  15       28.88       40.82      6.11 o
  -2   4  15       54.54       52.87      4.84 o
  -1   4  15       40.35       48.47      4.67 o
 
